# Supplementary material for: Effect of Costimulatory Blockade With Abatacept After Ustekinumab Withdrawal in Patients With Moderate to Severe Plaque Psoriasis: The PAUSE Randomized Clinical Trial
Source: JAMA Dermatol. 2021 Oct 13;157(11):1–11. doi: 10.1001/jamadermatol.2021.3492 (PMC8515260; doi:10.1001/jamadermatol.2021.3492)
Supplement: Supplement 3. — eTable 6. DEGs in Baseline PSTR (Non‐lesional vs. Lesional at Week 0) [file jamadermatol-e213492-s003.xlsx]

## Sheet: V0_nonles_minus_les_exclQA
Harris KM, Smilek DE, Byron M, et al.
Effect of costimulatory blockade with abatacept after ustekinumab withdrawal in patients with moderate to severe plaque psoriasis: the PAUSE randomized clinical trial.
JAMA Dermatol. Published online October 13, 2021.
doi:10.1001/jamadermatol.2021.3492
eTable 6. DEGs in Baseline PSTR (Non‐lesional vs. Lesional at Week 0)
ENTREZID	SYMBOL	nonlesions_minus_lesions	p.adjust
338324	S100A7A	-6.37558	1.94645e-44
6318	SERPINB4	-6.13576	2.43078e-45
5266	PI3	-5.48843	5.3726e-43
1673	DEFB4A	-5.47646	2.79633e-41
6700	SPRR2A	-5.3309	1.51462e-41
6279	S100A8	-5.30071	3.38152e-42
6280	S100A9	-5.24373	2.39515e-42
6317	SERPINB3	-5.20833	8.72373e-49
6947	TCN1	-5.16948	7.79267e-48
100289462	DEFB4B	-4.8145	1.2395e-45
341208	HEPHL1	-4.7537	3.13672e-41
6702	SPRR2C	-4.6938	6.73684e-47
27179	IL36A	-4.69298	1.50943e-49
6278	S100A7	-4.65918	6.62965e-43
9407	TMPRSS11D	-4.63411	2.62304e-48
353142	LCE3A	-4.60969	4.3199e-41
6701	SPRR2B	-4.46607	1.00882e-35
6705	SPRR2F	-4.36337	1.03183e-41
6283	S100A12	-4.34142	1.16163e-51
286887	KRT6C	-4.13441	2.83949e-36
51458	RHCG	-4.09993	5.97173e-42
57016	AKR1B10	-4.09098	6.85366e-47
3853	KRT6A	-4.00004	2.10129e-42
6703	SPRR2D	-3.9332	3.08064e-39
3934	LCN2	-3.9001	1.44589e-37
3868	KRT16	-3.80628	5.04486e-43
479	ATP12A	-3.77957	1.09384e-29
8638	OASL	-3.73765	1.13645e-45
56300	IL36G	-3.73478	1.4697e-48
55350	VNN3	-3.70716	1.75016e-49
2706	GJB2	-3.63852	8.67257e-50
388697	HRNR	-3.62147	1.4928e-28
5653	KLK6	-3.58385	3.31807e-30
353145	LCE3E	-3.5437	2.26515e-38
105373551	LOC105373551	-3.54072	6.28966e-36
283748	PLA2G4D	-3.52292	1.2296e-51
4843	NOS2	-3.51018	3.54367e-29
9615	GDA	-3.47615	5.27879e-33
3576	CXCL8	-3.46736	4.46554e-24
8942	KYNU	-3.45632	5.6203e-48
11254	SLC6A14	-3.43619	1.16269e-37
6699	SPRR1B	-3.3714	3.84995e-44
374918	IGFL1	-3.35582	4.84996e-35
84648	LCE3D	-3.33526	7.53521e-35
64137	ABCG4	-3.33353	2.32038e-43
4057	LTF	-3.31432	8.16373e-28
79094	CHAC1	-3.26648	4.23031e-32
387695	C10orf99	-3.23238	4.67595e-44
26085	KLK13	-3.2244	6.53038e-49
83886	PRSS27	-3.21017	1.97538e-50
29949	IL19	-3.08644	1.28586e-26
255324	EPGN	-3.02438	2.41032e-25
3854	KRT6B	-3.02392	1.43697e-25
2171	FABP5	-3.01644	1.51594e-48
390928	ACP7	-2.9985	1.17838e-48
79931	TNIP3	-2.97306	4.34274e-30
441282	AKR1B15	-2.92835	4.82409e-45
414325	DEFB103A	-2.91831	3.615e-37
6698	SPRR1A	-2.89236	5.48556e-31
64063	PRSS22	-2.85342	6.16207e-41
80149	ZC3H12A	-2.85037	1.0086e-45
4939	OAS2	-2.84461	1.33689e-31
55008	HERC6	-2.82546	8.73295e-31
55894	DEFB103B	-2.82412	8.08558e-37
1890	TYMP	-2.77954	2.01265e-40
2919	CXCL1	-2.77433	5.16632e-26
5972	REN	-2.74184	1.01174e-29
266977	ADGRF1	-2.73887	1.90416e-39
3274	HRH2	-2.73021	7.94241e-39
10804	GJB6	-2.71622	3.24831e-45
1117	CHI3L2	-2.69804	1.20068e-23
54809	SAMD9	-2.68436	7.52811e-31
1824	DSC2	-2.68256	2.52242e-29
7378	UPP1	-2.66812	4.34968e-34
284366	KLK9	-2.64879	2.75914e-41
27289	RND1	-2.62199	2.03538e-32
29126	CD274	-2.6109	4.64218e-35
27299	ADAMDEC1	-2.59876	1.04471e-37
163351	GBP6	-2.5858	4.38532e-32
3429	IFI27	-2.57681	2.08534e-31
4599	MX1	-2.57521	9.27055e-29
10561	IFI44	-2.57284	5.68286e-25
2525	FUT3	-2.54212	1.71733e-43
23553	HYAL4	-2.54142	1.29052e-32
5275	SERPINB13	-2.5287	1.20791e-38
729041	FAAHP1	-2.52787	9.70496e-41
2537	IFI6	-2.52519	4.23566e-24
115019	SLC26A9	-2.52244	1.08755e-41
54739	XAF1	-2.50312	8.13949e-25
105373985	LOC105373985	-2.50157	3.86086e-33
416	ARSF	-2.47782	2.78338e-33
8061	FOSL1	-2.46102	5.73671e-34
3872	KRT17	-2.45655	2.99857e-23
84985	FAM83A	-2.45529	9.61984e-33
219527	LRRC55	-2.44225	3.07262e-38
84518	CNFN	-2.43937	1.26419e-47
400578	KRT16P2	-2.41887	8.93008e-23
10855	HPSE	-2.40852	1.50505e-48
50604	IL20	-2.40685	2.97157e-30
2048	EPHB2	-2.40559	2.88284e-41
10143	CLEC3A	-2.39817	3.35701e-16
2304	FOXE1	-2.39782	1.60348e-37
4940	OAS3	-2.38719	8.51045e-33
79605	PGBD5	-2.38237	2.83646e-33
7474	WNT5A	-2.33055	1.66609e-39
6707	SPRR3	-2.31522	9.12987e-24
729252	KRT16P1	-2.29281	8.57149e-28
10563	CXCL13	-2.2724	2.1739e-31
5588	PRKCQ	-2.26973	1.30979e-35
8876	VNN1	-2.26838	4.78792e-31
91543	RSAD2	-2.25225	7.17192e-20
64581	CLEC7A	-2.24393	3.75148e-40
56649	TMPRSS4	-2.24235	2.41164e-29
3002	GZMB	-2.23679	1.24796e-27
3772	KCNJ15	-2.23402	3.82859e-40
285629	LINC02159	-2.23329	1.10276e-40
54207	KCNK10	-2.22919	2.35453e-40
4321	MMP12	-2.22397	9.74421e-19
83639	TEX101	-2.2213	4.06631e-36
343641	TGM6	-2.21429	3.14406e-22
6704	SPRR2E	-2.20417	2.61676e-27
4312	MMP1	-2.20279	4.9893e-16
116844	LRG1	-2.20142	1.60127e-21
100133941	CD24	-2.19952	2.02214e-40
26285	CLDN17	-2.17759	1.7461e-19
6241	RRM2	-2.17546	4.70268e-35
3038	HAS3	-2.17527	7.36749e-31
6364	CCL20	-2.17216	2.17365e-29
284194	LGALS9B	-2.14586	1.26744e-41
54577	UGT1A7	-2.1292	1.17072e-25
9388	LIPG	-2.10031	2.82471e-22
6273	S100A2	-2.09738	1.2003e-34
57126	CD177	-2.07901	3.1797e-21
113730	KLHDC7B	-2.0783	3.90746e-26
10135	NAMPT	-2.07754	4.34694e-35
4938	OAS1	-2.06856	7.16406e-33
654346	LGALS9C	-2.06003	2.38359e-32
11219	TREX2	-2.05086	1.92288e-36
115362	GBP5	-2.03606	4.58066e-28
8745	ADAM23	-2.02675	2.08873e-30
26298	EHF	-2.02468	2.40949e-39
1591	CYP24A1	-2.01966	5.20031e-28
7051	TGM1	-2.01427	1.89998e-43
100507420	LINC01605	-2.01038	1.39672e-48
5655	KLK10	-1.99278	1.36145e-43
7498	XDH	-1.99032	6.27918e-25
26525	IL36RN	-1.98655	6.884e-35
55584	CHRNA9	-1.98285	9.92094e-31
10205	MPZL2	-1.9773	2.43664e-43
94240	EPSTI1	-1.97237	2.25608e-26
838	CASP5	-1.96806	1.31e-26
9636	ISG15	-1.96343	5.14818e-19
5307	PITX1	-1.95666	1.95664e-29
10157	AASS	-1.95121	3.25989e-29
1830	DSG3	-1.94685	8.62058e-32
8542	APOL1	-1.94535	1.67625e-23
1238	ACKR2	-1.9418	3.63629e-26
89848	FCHSD1	-1.94025	1.07546e-37
10964	IFI44L	-1.92844	1.87714e-14
22996	TTC39A	-1.92821	6.6087e-45
9982	FGFBP1	-1.92093	1.96517e-31
255738	PCSK9	-1.91836	3.3387e-35
60437	CDH26	-1.90837	1.33137e-37
3713	IVL	-1.90739	2.13664e-34
388931	MFSD2B	-1.897	7.11054e-36
339967	TMPRSS11A	-1.89347	8.95909e-27
129607	CMPK2	-1.88229	3.82734e-21
339105	PRSS53	-1.87854	1.33914e-27
729648	ZNF812P	-1.87341	2.01657e-17
219670	ENKUR	-1.86995	1.51104e-27
1475	CSTA	-1.86553	1.52361e-37
100505839	SH3PXD2A-AS1	-1.86454	1.42267e-39
116071	BATF2	-1.85548	3.66929e-21
7804	LRP8	-1.85516	4.62501e-35
1382	CRABP2	-1.85366	1.80554e-38
7162	TPBG	-1.84702	1.06274e-48
3579	CXCR2	-1.84579	9.89114e-38
4283	CXCL9	-1.83796	3.63235e-13
374393	FAM111B	-1.82179	5.35858e-28
6772	STAT1	-1.81457	2.76916e-33
3553	IL1B	-1.81075	4.45732e-17
5996	RGS1	-1.80802	4.14056e-27
6706	SPRR2G	-1.80501	2.35184e-11
101929651	LINC01398	-1.80486	1.81594e-36
140876	RIPOR3	-1.79953	4.56147e-28
644945	KRT16P3	-1.79651	6.51685e-21
594855	CPLX3	-1.79557	6.37849e-29
3575	IL7R	-1.79014	2.1416e-24
81831	NETO2	-1.78722	9.40192e-35
9118	INA	-1.78591	7.13789e-36
51301	GCNT4	-1.78393	1.31618e-32
3359	HTR3A	-1.78371	2.57478e-18
79838	TMC5	-1.77812	1.2612e-24
158401	C9orf84	-1.77735	5.01605e-34
220	ALDH1A3	-1.77089	2.02049e-16
10663	CXCR6	-1.76401	8.14102e-36
10170	DHRS9	-1.76381	3.09626e-25
4084	MXD1	-1.76289	4.70933e-40
123745	PLA2G4E	-1.76144	1.69474e-41
10346	TRIM22	-1.75556	4.16388e-26
101929623	LINC01215	-1.75116	5.94646e-33
383	ARG1	-1.74435	5.7249e-26
1493	CTLA4	-1.7441	2.30257e-25
3099	HK2	-1.74351	3.33178e-36
134285	TMEM171	-1.74348	2.41306e-31
642273	FAM110C	-1.73968	1.72375e-37
9787	DLGAP5	-1.73946	1.34778e-28
2633	GBP1	-1.73691	8.6754e-27
84674	CARD6	-1.73196	1.05575e-28
891	CCNB1	-1.72954	2.77003e-32
3620	IDO1	-1.72931	1.64262e-24
3434	IFIT1	-1.72746	6.3112e-15
4288	MKI67	-1.72238	3.30008e-32
11226	GALNT6	-1.72199	3.2051e-35
103695436	LINC01269	-1.7194	8.8898e-33
144568	A2ML1	-1.71893	3.30185e-34
1236	CCR7	-1.71531	1.02083e-23
27074	LAMP3	-1.71301	1.15609e-27
3605	IL17A	-1.711	1.91349e-29
3034	HAL	-1.70113	6.89287e-26
898	CCNE1	-1.70099	1.35763e-45
439949	PRKCQ-AS1	-1.69632	4.78345e-31
729737	LOC729737	-1.68782	3.94296e-32
10622	POLR3G	-1.68488	1.14212e-36
3627	CXCL10	-1.68453	1.2601e-15
23657	SLC7A11	-1.68258	3.98464e-32
5327	PLAT	-1.68008	9.04806e-14
85441	HELZ2	-1.67848	1.54689e-30
2524	FUT2	-1.67592	8.54553e-41
91351	DDX60L	-1.67581	1.00547e-22
10112	KIF20A	-1.6717	7.14406e-31
83666	PARP9	-1.67031	5.05122e-35
8140	SLC7A5	-1.6683	2.36382e-32
3437	IFIT3	-1.66707	1.03866e-19
1839	HBEGF	-1.66328	8.12376e-23
64151	NCAPG	-1.66325	1.55214e-28
4860	PNP	-1.65237	8.57157e-40
79153	GDPD3	-1.652	1.8533e-45
1258	CNGB1	-1.64491	2.77428e-30
654790	PCP4L1	-1.64184	8.73292e-25
23255	MTCL1	-1.64183	2.14462e-32
10200	MPHOSPH6	-1.63605	9.37989e-42
50964	SOST	-1.6318	3.56421e-17
2760	GM2A	-1.63062	2.77131e-42
7053	TGM3	-1.62917	1.62454e-24
90381	TICRR	-1.62575	3.3744e-35
79887	PLBD1	-1.6187	2.96674e-42
1001	CDH3	-1.61548	1.01098e-28
9962	SLC23A2	-1.61023	9.06432e-27
101928388	PLA2G4E-AS1	-1.60853	6.0355e-21
9833	MELK	-1.60575	6.14705e-31
5265	SERPINA1	-1.5999	1.93597e-18
27132	CPNE7	-1.59637	6.5037e-33
6648	SOD2	-1.59514	1.80499e-27
1992	SERPINB1	-1.59303	1.08498e-23
440107	PLEKHG7	-1.59171	1.65378e-27
105373986	LOC105373986	-1.59045	4.81154e-32
2357	FPR1	-1.584	4.66322e-17
5272	SERPINB9	-1.57864	1.14687e-31
163720	CYP4Z2P	-1.57637	3.7232e-13
353144	LCE3C	-1.57462	0.000240211
2710	GK	-1.5704	4.06558e-31
8111	GPR68	-1.56762	4.87421e-34
80830	APOL6	-1.56277	8.03891e-28
54625	PARP14	-1.56089	5.08771e-29
731424	MIR3945HG	-1.56044	2.3412e-21
23120	ATP10B	-1.55884	1.08576e-35
6523	SLC5A1	-1.55405	2.85381e-40
3428	IFI16	-1.54521	3.7888e-36
81030	ZBP1	-1.54516	4.18359e-21
284340	CXCL17	-1.54271	6.56545e-26
2630	GBAP1	-1.54097	1.60456e-38
55803	ADAP2	-1.5399	7.03475e-44
11255	HRH3	-1.53355	1.30251e-28
51129	ANGPTL4	-1.53007	1.34569e-21
200315	APOBEC3A	-1.52943	2.55825e-19
8851	CDK5R1	-1.527	4.15483e-42
10125	RASGRP1	-1.5266	1.76438e-28
3566	IL4R	-1.52621	3.27876e-39
353143	LCE3B	-1.52117	3.93019e-14
643904	RNF222	-1.51995	3.61473e-38
55388	MCM10	-1.51876	2.49041e-28
10158	PDZK1IP1	-1.51723	3.6859e-35
83595	SOX7	-1.51585	1.36695e-38
9507	ADAMTS4	-1.51409	1.28371e-20
3838	KPNA2	-1.51295	8.52662e-39
54498	SMOX	-1.51065	8.49539e-30
342510	CD300E	-1.50592	8.75238e-23
64135	IFIH1	-1.50194	7.20734e-22
64127	NOD2	-1.50179	1.06356e-41
6541	SLC7A1	-1.50055	7.6973e-37
729178	STXBP5-AS1	-1.49381	2.3889e-32
55612	FERMT1	-1.49285	6.20736e-25
115749	C12orf56	-1.49232	7.01093e-36
7272	TTK	-1.4916	4.62306e-26
440823	MIAT	-1.49081	7.65507e-23
402665	IGLON5	-1.48916	8.61365e-34
400745	SH2D5	-1.48845	2.60296e-22
57823	SLAMF7	-1.48752	3.75674e-35
10403	NDC80	-1.48639	6.75668e-27
131583	FAM43A	-1.48589	3.63729e-32
120224	TMEM45B	-1.48398	4.2663e-43
55165	CEP55	-1.48298	7.861e-27
64600	PLA2G2F	-1.48262	7.52976e-30
8608	RDH16	-1.47822	1.01546e-33
56938	ARNTL2	-1.4778	9.34989e-39
57464	STRIP2	-1.47334	2.06136e-32
399844	LINC01002	-1.47291	1.00495e-27
1776	DNASE1L3	-1.47241	1.87711e-30
57495	NWD2	-1.46448	3.35257e-27
9120	SLC16A6	-1.46429	6.75133e-33
6790	AURKA	-1.46244	2.12055e-33
353091	RAET1G	-1.4608	2.23869e-41
101928231	LOC101928231	-1.4585	1.44735e-39
990	CDC6	-1.45831	1.29216e-27
55789	DEPDC1B	-1.4569	1.66263e-30
123879	DCUN1D3	-1.45502	1.04256e-35
64332	NFKBIZ	-1.45148	5.691e-28
51332	SPTBN5	-1.44498	1.238e-29
9447	AIM2	-1.44492	1.82917e-27
4759	NEU2	-1.44463	7.83369e-19
9493	KIF23	-1.4428	4.14089e-30
100170841	EPOP	-1.44099	1.27355e-28
699	BUB1	-1.43965	6.08479e-28
259266	ASPM	-1.43905	1.05882e-21
114770	PGLYRP2	-1.43882	1.49733e-31
890	CCNA2	-1.43537	2.92531e-27
639	PRDM1	-1.43502	1.75422e-31
201633	TIGIT	-1.43362	4.82165e-24
440068	CARD17	-1.43265	7.91872e-32
3850	KRT3	-1.4309	7.14554e-14
3595	IL12RB2	-1.43021	9.39459e-31
100131726	FAM83A-AS1	-1.42933	8.24012e-32
29851	ICOS	-1.42462	2.29407e-27
340481	ZDHHC21	-1.42297	4.88099e-25
1063	CENPF	-1.42227	6.22292e-27
242	ALOX12B	-1.41898	1.53441e-32
5597	MAPK6	-1.41711	9.58224e-31
55808	ST6GALNAC1	-1.41533	5.92051e-20
24137	KIF4A	-1.41458	5.0997e-30
283446	MYO1H	-1.41443	1.95557e-35
79413	ZBED2	-1.41442	6.97265e-27
259307	IL4I1	-1.41201	4.38932e-19
4210	MEFV	-1.41153	5.23604e-20
2214	FCGR3A	-1.41138	2.44963e-18
57115	PGLYRP4	-1.41047	5.88599e-35
8318	CDC45	-1.40659	4.28055e-29
3559	IL2RA	-1.40546	6.33548e-21
7153	TOP2A	-1.40203	3.63755e-22
785	CACNB4	-1.40127	2.20475e-23
27242	TNFRSF21	-1.39843	3.27411e-30
256006	ANKRD31	-1.3978	7.91162e-27
9517	SPTLC2	-1.39493	1.62698e-42
1062	CENPE	-1.39473	3.63771e-26
80119	PIF1	-1.39322	9.54094e-29
440503	PLIN5	-1.39299	2.22513e-09
3656	IRAK2	-1.39178	2.52317e-34
51512	GTSE1	-1.39097	5.66052e-30
146909	KIF18B	-1.39001	5.1884e-28
4600	MX2	-1.38918	8.1469e-14
50943	FOXP3	-1.38855	2.71205e-30
11004	KIF2C	-1.38578	8.79047e-29
162514	TRPV3	-1.38016	1.65439e-34
221150	SKA3	-1.38011	2.84462e-28
3665	IRF7	-1.37861	1.98891e-27
54821	ERCC6L	-1.37676	6.16443e-30
6362	CCL18	-1.37602	6.53768e-10
9635	CLCA2	-1.37242	8.04401e-36
57089	ENTPD7	-1.37168	2.50893e-31
3604	TNFRSF9	-1.37119	8.82691e-27
629	CFB	-1.36316	2.79855e-24
6289	SAA2	-1.35902	1.45612e-07
64108	RTP4	-1.35821	5.8986e-26
597	BCL2A1	-1.35668	1.718e-20
1159	CKMT1B	-1.35506	3.33358e-42
554202	MIR31HG	-1.35313	5.39374e-17
7852	CXCR4	-1.35298	9.7835e-25
8013	NR4A3	-1.35247	1.45555e-21
8601	RGS20	-1.35022	1.04515e-32
131	ADH7	-1.3499	1.48362e-21
983	CDK1	-1.34911	1.05365e-22
23780	APOL2	-1.34835	1.70052e-27
57214	CEMIP	-1.34812	8.74588e-26
197259	MLKL	-1.3459	4.10821e-34
4605	MYBL2	-1.34412	2.19668e-28
374	AREG	-1.34369	2.8563e-24
114787	GPRIN1	-1.34264	4.6709e-29
9955	HS3ST3A1	-1.34029	1.46733e-26
64092	SAMSN1	-1.34008	4.99657e-24
9258	MFHAS1	-1.33988	1.91886e-33
548596	CKMT1A	-1.33934	1.15463e-41
64859	NABP1	-1.33813	8.24713e-28
9047	SH2D2A	-1.33665	5.90918e-29
23586	DDX58	-1.33505	7.16911e-23
23397	NCAPH	-1.33303	1.51005e-28
6491	STIL	-1.33079	4.13915e-29
79000	AUNIP	-1.33012	6.88385e-40
1999	ELF3	-1.32967	8.3993e-18
200933	FBXO45	-1.32741	1.46201e-29
9420	CYP7B1	-1.32521	1.4158e-35
991	CDC20	-1.32341	1.30847e-26
26154	ABCA12	-1.32235	8.7286e-36
8420	SNHG3	-1.32162	9.77449e-37
5930	RBBP6	-1.32136	2.3741e-29
810	CALML3	-1.32045	8.87913e-23
64078	SLC28A3	-1.31918	1.16186e-29
4363	ABCC1	-1.317	4.55913e-41
6402	SELL	-1.31666	1.22645e-17
23589	CARHSP1	-1.31493	1.1195e-30
7357	UGCG	-1.31152	5.25611e-24
5646	PRSS3	-1.30986	2.00521e-32
3070	HELLS	-1.30481	4.43601e-26
7447	VSNL1	-1.30478	9.51205e-26
643224	TUBBP5	-1.29964	2.12789e-33
55640	FLVCR2	-1.29868	4.16832e-40
157313	CDCA2	-1.29709	4.83599e-28
50487	PLA2G3	-1.29448	7.44745e-29
9133	CCNB2	-1.29314	2.01987e-28
55355	HJURP	-1.29189	1.20642e-27
55276	PGM2	-1.29126	4.74082e-40
9111	NMI	-1.28918	1.19905e-35
84632	AFAP1L2	-1.28773	3.32522e-38
4430	MYO1B	-1.28553	6.76884e-23
63967	CLSPN	-1.28387	8.9336e-27
100996490	LINC01206	-1.28327	5.37945e-38
701	BUB1B	-1.27638	2.68482e-25
25819	NOCT	-1.26857	2.30955e-34
6689	SPIB	-1.26741	1.07875e-19
9232	PTTG1	-1.26653	6.82955e-29
6367	CCL22	-1.2654	2.1535e-14
1734	DIO2	-1.26297	3.29842e-19
3363	HTR7	-1.26171	7.82786e-17
220042	DDIAS	-1.26101	1.79766e-25
133522	PPARGC1B	-1.26089	4.00016e-30
221079	ARL5B	-1.2568	1.2438e-23
23491	CES3	-1.25669	3.46864e-22
2713	GK3P	-1.25634	8.19222e-30
2920	CXCL2	-1.25492	1.1435e-20
9156	EXO1	-1.25472	2.86071e-23
192666	KRT24	-1.25246	1.31418e-14
101928100	LOC101928100	-1.25227	3.77073e-27
2201	FBN2	-1.25226	3.38552e-16
338645	LUZP2	-1.25148	9.06854e-23
9949	AMMECR1	-1.25135	3.79842e-28
135112	NCOA7	-1.24978	6.99631e-24
4069	LYZ	-1.2495	9.7588e-22
81624	DIAPH3	-1.24925	9.0299e-27
285180	RUFY4	-1.2491	4.31134e-19
4067	LYN	-1.24901	1.08304e-31
3026	HABP2	-1.2488	4.40084e-31
3161	HMMR	-1.24594	5.65239e-22
6339	SCNN1D	-1.24561	1.09874e-20
57822	GRHL3	-1.24557	8.45525e-33
993	CDC25A	-1.24252	4.4393e-29
9456	HOMER1	-1.24037	5.68289e-22
112744	IL17F	-1.23917	8.0242e-23
9768	PCLAF	-1.23822	2.59739e-25
57103	TIGAR	-1.23804	1.65549e-30
10024	TROAP	-1.23803	8.28965e-25
150468	CKAP2L	-1.2368	5.95954e-24
64785	GINS3	-1.23651	7.88185e-40
3832	KIF11	-1.2354	6.04021e-23
4001	LMNB1	-1.23488	1.60321e-29
55236	UBA6	-1.22989	2.17707e-19
124872	B4GALNT2	-1.22947	2.75412e-20
941	CD80	-1.22458	1.29112e-23
26027	ACOT11	-1.22401	3.30295e-27
652995	UCA1	-1.22342	1.96973e-19
55064	SPATA6L	-1.22278	4.94202e-32
3593	IL12B	-1.22255	5.58015e-21
5610	EIF2AK2	-1.22245	3.42908e-19
81930	KIF18A	-1.22206	1.15837e-25
29128	UHRF1	-1.22049	7.07044e-27
9830	TRIM14	-1.22009	6.04139e-34
55222	LRRC20	-1.22007	1.25981e-22
348825	TPRXL	-1.21971	2.97339e-30
348654	GEN1	-1.21924	2.98351e-22
10721	POLQ	-1.21903	1.21727e-24
117247	SLC16A10	-1.2179	7.29553e-28
400954	EML6	-1.21718	7.3681e-21
134429	STARD4	-1.21693	7.33332e-20
3091	HIF1A	-1.21489	7.43414e-19
10808	HSPH1	-1.21387	9.19314e-25
79689	STEAP4	-1.21328	2.83361e-17
51251	NT5C3A	-1.21279	1.3208e-19
11130	ZWINT	-1.21261	6.2642e-29
374569	ASPG	-1.2102	3.19978e-28
6590	SLPI	-1.20946	1.67567e-18
144423	GLT1D1	-1.20763	8.56017e-30
1594	CYP27B1	-1.20732	1.87562e-18
55858	TMEM165	-1.20529	1.26144e-40
220963	SLC16A9	-1.20432	1.46398e-14
1969	EPHA2	-1.2019	1.14275e-30
10615	SPAG5	-1.20048	6.29108e-29
2877	GPX2	-1.19957	1.72212e-23
57834	CYP4F11	-1.19878	9.74627e-27
157556	BAALC-AS2	-1.19861	4.51894e-19
1476	CSTB	-1.19379	2.42359e-24
202051	SPATA24	-1.19302	4.91949e-36
284254	DYNAP	-1.193	7.85339e-19
5873	RAB27A	-1.1927	9.20777e-36
5359	PLSCR1	-1.19237	1.93674e-21
2175	FANCA	-1.18891	4.86138e-27
6725	SRMS	-1.18614	2.19859e-17
56243	KIAA1217	-1.18271	1.41605e-31
9021	SOCS3	-1.18201	4.44837e-13
57650	CIP2A	-1.1815	1.39117e-24
55061	SUSD4	-1.17954	2.52854e-16
57451	TENM2	-1.17937	9.79896e-22
220832	FABP5P3	-1.17925	1.18899e-30
4644	MYO5A	-1.17808	6.30068e-35
332	BIRC5	-1.17802	4.57002e-25
29760	BLNK	-1.17676	7.46853e-39
7150	TOP1	-1.17631	1.42417e-30
84073	MYCBPAP	-1.17382	5.79699e-23
22806	IKZF3	-1.17285	7.0994e-23
2557	GABRA4	-1.17142	6.80909e-16
23590	PDSS1	-1.17109	4.22414e-30
1164	CKS2	-1.16825	4.99368e-30
375791	CYSRT1	-1.16823	4.34013e-26
22824	HSPA4L	-1.16754	3.48817e-23
126638	RPTN	-1.16729	6.07414e-08
994	CDC25B	-1.16696	6.36107e-30
643161	FAM25A	-1.16606	7.60599e-22
399886	LOC399886	-1.16496	1.39789e-26
641	BLM	-1.16411	1.08395e-28
4998	ORC1	-1.16312	1.22368e-25
26191	PTPN22	-1.16243	4.44063e-19
5347	PLK1	-1.16227	2.96623e-24
4188	MDFI	-1.16201	1.28299e-25
11274	USP18	-1.16155	1.23403e-14
133746	JMY	-1.1614	2.52943e-21
283234	CCDC88B	-1.16111	1.24981e-22
22974	TPX2	-1.16056	2.50413e-27
128239	IQGAP3	-1.15449	5.35301e-22
113130	CDCA5	-1.15392	3.9158e-25
140739	UBE2F	-1.15292	8.29121e-44
3718	JAK3	-1.15287	9.42539e-22
1503	CTPS1	-1.15125	1.05842e-33
8914	TIMELESS	-1.15116	6.5494e-31
83540	NUF2	-1.14875	1.36601e-22
338651	KRTAP5-AS1	-1.14642	4.91522e-18
3501	IGHG2	-1.14336	0.00191116
8836	GGH	-1.14272	4.48339e-24
58517	RBM25	-1.1425	3.61863e-16
4585	MUC4	-1.14162	3.09223e-10
56992	KIF15	-1.14142	1.35501e-22
9933	PUM3	-1.14103	2.4544e-25
171546	SPTSSA	-1.13968	8.31434e-31
29785	CYP2S1	-1.1366	2.89152e-25
9212	AURKB	-1.13618	1.71313e-24
57705	WDFY4	-1.13547	1.11611e-20
2305	FOXM1	-1.13449	3.22299e-29
84817	TXNDC17	-1.13441	1.14073e-36
8728	ADAM19	-1.13242	4.02005e-24
389114	ZNF662	-1.13196	2.63991e-27
79671	NLRX1	-1.13079	1.759e-31
102465438	MIR6732	-1.13029	3.54191e-29
55512	SMPD3	-1.12975	1.01125e-19
23507	LRRC8B	-1.1286	1.86789e-18
5467	PPARD	-1.12824	6.3018e-32
55749	CCAR1	-1.12716	1.42176e-16
55839	CENPN	-1.12679	4.0524e-32
1438	CSF2RA	-1.12409	1.78513e-27
114824	PNMA5	-1.12285	3.94646e-21
3949	LDLR	-1.12087	1.24974e-24
3397	ID1	-1.12041	3.5492e-21
9989	PPP4R1	-1.12025	5.05948e-40
3796	KIF2A	-1.11998	6.41399e-31
10051	SMC4	-1.11924	9.48291e-18
51228	GLTP	-1.11876	2.36266e-37
25994	HIGD1A	-1.11804	2.35337e-29
9629	CLCA3P	-1.1178	2.83945e-19
79930	DOK3	-1.11752	5.46029e-32
116986	AGAP2	-1.11748	1.39665e-29
9246	UBE2L6	-1.11713	1.07259e-26
2635	GBP3	-1.11648	9.76386e-25
55872	PBK	-1.11312	3.33371e-21
9824	ARHGAP11A	-1.11294	4.85643e-30
9188	DDX21	-1.11211	1.21542e-19
9928	KIF14	-1.11188	7.47822e-24
357	SHROOM2	-1.11107	2.31723e-38
961	CD47	-1.11084	4.07204e-25
139735	ZFP92	-1.10835	7.90554e-13
10105	PPIF	-1.10815	3.41441e-31
100132403	FAM157B	-1.10789	1.59251e-21
55646	LYAR	-1.10627	2.09622e-24
9585	KIF20B	-1.10622	3.94724e-22
8438	RAD54L	-1.10587	5.49893e-25
6446	SGK1	-1.10395	1.5835e-29
55771	PRR11	-1.10332	1.22507e-24
646282	AZGP1P1	-1.10273	6.3604e-18
9985	REC8	-1.10273	1.97589e-20
285613	RELL2	-1.10157	1.68512e-36
121214	SDR9C7	-1.10147	1.30902e-30
51203	NUSAP1	-1.09993	5.7294e-21
90527	DUOXA1	-1.09905	1.79754e-38
139886	SPIN4	-1.09824	3.89905e-22
3759	KCNJ2	-1.09743	4.54087e-25
151636	DTX3L	-1.09736	1.07683e-30
339442	LINC01343	-1.09707	4.81369e-22
55215	FANCI	-1.09646	1.59933e-25
80155	NAA15	-1.09523	3.04567e-21
84617	TUBB6	-1.09276	1.55142e-35
26267	FBXO10	-1.09221	3.35404e-37
145781	GCOM1	-1.09078	1.16334e-12
2523	FUT1	-1.08907	4.00903e-33
948	CD36	-1.08801	1.01722e-07
22936	ELL2	-1.08796	2.82976e-28
79801	SHCBP1	-1.08778	8.19575e-25
1241	LTB4R	-1.08707	3.98009e-32
10923	SUB1	-1.08677	1.33696e-24
25800	SLC39A6	-1.08564	2.61066e-28
8743	TNFSF10	-1.08402	2.13572e-28
51430	SUCO	-1.08288	6.24084e-19
116372	LYPD1	-1.08085	1.65009e-15
50615	IL21R	-1.08002	1.30307e-18
23225	NUP210	-1.07902	1.8507e-26
4318	MMP9	-1.07894	2.40123e-09
6401	SELE	-1.07833	2.86794e-13
101928344	LOC101928344	-1.07813	1.6045e-16
388611	CD164L2	-1.07638	2.02735e-22
100505994	LUCAT1	-1.07631	3.92845e-24
23682	RAB38	-1.07597	1.24026e-32
389333	PROB1	-1.07421	1.85721e-32
402778	IFITM10	-1.07319	1.11614e-15
11065	UBE2C	-1.07284	7.98333e-22
6504	SLAMF1	-1.0726	3.79838e-21
55287	TMEM40	-1.07225	4.68657e-38
5718	PSMD12	-1.0722	1.45795e-25
5008	OSM	-1.07155	4.93489e-10
4751	NEK2	-1.07127	2.19832e-22
675	BRCA2	-1.07055	1.10811e-23
51050	PI15	-1.06653	1.83367e-12
51514	DTL	-1.06616	1.66362e-20
1894	ECT2	-1.06592	3.57596e-19
57082	KNL1	-1.06521	4.99538e-23
9689	BZW1	-1.0646	3.35707e-24
6347	CCL2	-1.06373	3.58222e-16
5820	PVT1	-1.0614	5.06221e-33
140809	SRXN1	-1.06043	1.01744e-29
924	CD7	-1.05934	1.50094e-16
441178	LINC02487	-1.05924	3.82414e-06
115761	ARL11	-1.05887	3.05785e-30
9308	CD83	-1.05858	2.03511e-20
285966	TCAF2	-1.05848	6.97656e-33
284359	IZUMO1	-1.05686	1.39104e-25
6566	SLC16A1	-1.05513	6.583e-25
9177	HTR3B	-1.05495	3.25081e-24
5836	PYGL	-1.05412	2.15055e-26
80328	ULBP2	-1.05268	2.17364e-26
55601	DDX60	-1.05244	1.92126e-10
6080	SNORA73A	-1.05111	1.49065e-25
100506776	TRG-AS1	-1.05054	2.91844e-19
55344	PLCXD1	-1.04977	2.47791e-31
1033	CDKN3	-1.04871	9.33183e-24
9088	PKMYT1	-1.04862	2.31738e-21
9448	MAP4K4	-1.04842	3.60019e-35
2700	GJA3	-1.04725	1.45719e-25
6282	S100A11	-1.04711	3.5475e-29
200916	RPL22L1	-1.04704	1.74193e-25
140947	DCANP1	-1.04695	3.12198e-18
3431	SP110	-1.04676	1.5633e-24
27000	DNAJC2	-1.04548	3.95634e-13
54865	GPATCH4	-1.04406	5.57807e-25
30001	ERO1A	-1.04353	4.37782e-22
55027	HEATR3	-1.04289	4.2925e-29
11213	IRAK3	-1.04205	1.94217e-22
55669	MFN1	-1.04094	3.53866e-26
9055	PRC1	-1.04018	5.07546e-26
100288413	ERVMER34-1	-1.03781	1.5558e-22
9360	PPIG	-1.03728	6.62974e-14
116	ADCYAP1	-1.03669	1.18161e-13
1620	BRINP1	-1.03669	2.04352e-14
151246	SGO2	-1.03576	3.0113e-21
6774	STAT3	-1.03519	1.2419e-29
157570	ESCO2	-1.03518	2.0056e-18
440836	ODF3B	-1.03486	2.38972e-15
10460	TACC3	-1.03311	1.97637e-29
7444	VRK2	-1.03257	2.04114e-26
400891	LRRC74B	-1.0307	1.03638e-20
11031	RAB31	-1.03066	9.95731e-29
6773	STAT2	-1.03013	1.03873e-26
83903	HASPIN	-1.02993	3.81981e-30
94081	SFXN1	-1.02923	1.92256e-33
3394	IRF8	-1.02755	1.52261e-20
387644	FAM238C	-1.02698	1.03495e-22
3687	ITGAX	-1.0267	1.01e-13
374286	CDRT1	-1.02664	5.14044e-27
4085	MAD2L1	-1.02491	6.54838e-23
100128770	LOC100128770	-1.02486	4.83544e-25
54443	ANLN	-1.02292	4.64666e-14
55	ACPP	-1.02162	1.03786e-16
11202	KLK8	-1.02141	8.16986e-29
5172	SLC26A4	-1.02114	8.44204e-14
1978	EIF4EBP1	-1.02037	2.89699e-28
3669	ISG20	-1.02016	4.76297e-26
80004	ESRP2	-1.01983	5.39585e-39
79733	E2F8	-1.01924	1.22151e-20
56265	CPXM1	-1.01783	7.5675e-09
3932	LCK	-1.0178	4.44974e-15
84941	HSH2D	-1.01754	1.2168e-21
5788	PTPRC	-1.01583	7.74641e-16
7855	FZD5	-1.01579	6.73055e-26
1075	CTSC	-1.01324	1.09804e-25
2769	GNA15	-1.01282	5.05852e-28
22904	SBNO2	-1.01268	2.31143e-25
3308	HSPA4	-1.00928	1.11999e-31
57537	SORCS2	-1.00843	1.20801e-21
23594	ORC6	-1.00523	9.75275e-26
5028	P2RY1	-1.00498	3.37336e-14
51385	ZNF589	-1.00452	2.76019e-36
64109	CRLF2	-1.00374	4.20199e-22
6286	S100P	-1.00324	1.82873e-08
55723	ASF1B	-1.00306	8.31946e-22
27189	IL17C	-1.00236	7.51956e-19
5341	PLEK	-1.00235	1.70382e-14
245973	ATP6V1C2	-1.0018	3.67459e-16
54575	UGT1A10	-1.00004	1.54464e-24
131873	COL6A6	-1.00002	4.68833e-08
7516	XRCC2	-0.998772	4.05564e-20
11009	IL24	-0.998667	9.79066e-16
64782	AEN	-0.997653	3.14339e-28
9806	SPOCK2	-0.996064	3.75001e-14
51350	KRT76	-0.995961	3.50231e-13
29089	UBE2T	-0.995215	1.27525e-23
10578	GNLY	-0.994664	1.04615e-10
9424	KCNK6	-0.993931	9.55606e-33
204219	CERS3	-0.992831	5.8187e-34
5791	PTPRE	-0.991528	7.50924e-31
7083	TK1	-0.99137	1.74818e-19
83990	BRIP1	-0.990999	8.43399e-17
100996579	LINC01806	-0.990632	2.25221e-29
65009	NDRG4	-0.990266	7.11922e-21
10635	RAD51AP1	-0.989765	1.48138e-18
6529	SLC6A1	-0.988313	8.37968e-16
262	AMD1	-0.988227	1.8015e-24
100130231	LINC00861	-0.987872	3.5293e-17
8534	CHST1	-0.987719	1.30095e-15
151648	SGO1	-0.986718	3.75303e-24
4008	LMO7	-0.985226	1.02558e-20
914	CD2	-0.982725	9.21199e-15
51659	GINS2	-0.982286	7.76324e-22
55119	PRPF38B	-0.982159	8.33854e-15
79092	CARD14	-0.981978	2.5122e-26
3683	ITGAL	-0.981784	2.4699e-15
2533	FYB1	-0.980754	2.53541e-14
26768	SNORA73B	-0.980277	2.02731e-25
2118	ETV4	-0.979958	6.23357e-20
25790	CFAP45	-0.978292	9.27018e-21
89795	NAV3	-0.978024	3.27392e-21
54205	CYCS	-0.977819	1.07278e-27
3702	ITK	-0.977501	8.44624e-16
144110	TMEM86A	-0.975928	8.5471e-21
140803	TRPM6	-0.975638	3.70122e-13
100128378	LINC00696	-0.974464	9.39389e-12
78990	OTUB2	-0.974066	3.01488e-18
84301	DDI2	-0.973913	1.02726e-27
54346	UNC93A	-0.973372	2.26601e-23
8530	CST7	-0.972328	1.60189e-17
286530	P2RY8	-0.971732	6.72853e-17
6354	CCL7	-0.971599	4.20178e-21
338809	C12orf74	-0.971579	2.86942e-26
22979	EFR3B	-0.971329	8.16114e-15
101928844	LOC101928844	-0.970837	5.2443e-28
54757	FAM20A	-0.97053	3.04606e-17
3486	IGFBP3	-0.970121	2.19881e-15
101669762	BLACAT1	-0.969517	2.49614e-25
2209	FCGR1A	-0.969493	2.86623e-14
1138	CHRNA5	-0.969167	8.96949e-31
105375621		-0.968411	6.19182e-22
3149	HMGB3	-0.96738	9.08807e-38
123169	LEO1	-0.966533	1.99662e-22
375035	SFT2D2	-0.96574	3.60758e-32
93349	SP140L	-0.965238	2.03757e-23
50616	IL22	-0.964407	1.55366e-18
4199	ME1	-0.964283	1.04972e-16
10517	FBXW10	-0.964048	7.71161e-26
55423	SIRPG	-0.963605	1.95893e-17
85377	MICALL1	-0.963561	4.92561e-38
100132062	LOC100132062	-0.962308	2.44564e-23
8807	IL18RAP	-0.962296	2.24561e-22
441374	FLJ42969	-0.961633	1.42192e-26
272	AMPD3	-0.961476	4.30098e-27
6248	RSC1A1	-0.961464	4.51731e-33
2146	EZH2	-0.960966	2.66727e-30
497189	TIFAB	-0.960644	5.09398e-21
158219	TTC39B	-0.960513	5.41361e-24
4281	MID1	-0.960337	9.15903e-24
9641	IKBKE	-0.959598	1.47582e-33
51602	NOP58	-0.959412	1.07465e-17
26586	CKAP2	-0.958754	8.34228e-19
1182	CLCN3	-0.958498	1.87087e-26
9221	NOLC1	-0.957388	5.79352e-28
390	RND3	-0.957281	4.78084e-17
123036	TC2N	-0.957238	5.07537e-19
55040	EPN3	-0.957088	3.71742e-23
100128881	VPS9D1-AS1	-0.955008	2.92223e-31
80315	CPEB4	-0.954738	4.86747e-18
3557	IL1RN	-0.954406	2.31028e-23
10802	SEC24A	-0.953994	3.53702e-23
54210	TREM1	-0.953714	6.45623e-08
7097	TLR2	-0.952896	2.48664e-18
6713	SQLE	-0.952432	2.67457e-23
995	CDC25C	-0.95232	1.75716e-20
114793	FMNL2	-0.951212	2.89607e-15
140576	S100A16	-0.949433	1.41652e-33
112495	GTF3C6	-0.94884	1.20744e-30
6624	FSCN1	-0.948643	3.72702e-21
9023	CH25H	-0.947054	2.1128e-15
9953	HS3ST3B1	-0.946616	5.65386e-29
10970	CKAP4	-0.946569	2.70634e-35
26504	CNNM4	-0.946446	3.00426e-18
574028	CLLU1	-0.944586	1.75919e-24
115004	CGAS	-0.944571	3.99134e-26
283314	C1RL-AS1	-0.944036	3.89809e-21
26354	GNL3	-0.943759	3.36746e-30
55055	ZWILCH	-0.943662	1.94433e-20
144406	WDR66	-0.942232	1.20252e-11
55969	RAB5IF	-0.941714	9.82122e-30
55635	DEPDC1	-0.941531	3.95436e-18
165631	PARP15	-0.941367	1.48484e-17
574016	CLLU1OS	-0.941135	1.10962e-24
1786	DNMT1	-0.940726	3.57211e-31
5423	POLB	-0.939905	1.03086e-30
29028	ATAD2	-0.938874	3.92939e-18
2825	GPR1	-0.93871	9.44734e-15
9319	TRIP13	-0.938606	1.12774e-21
55799	CACNA2D3	-0.938427	7.60958e-23
3163	HMOX2	-0.938321	8.94146e-38
57489	ODF2L	-0.936725	3.20813e-16
151354	FAM84A	-0.936144	3.90926e-28
64288	ZSCAN31	-0.936065	2.55888e-18
28951	TRIB2	-0.934678	6.23096e-32
2629	GBA	-0.934654	4.33505e-28
221718	LINC00518	-0.934594	4.76281e-19
29966	STRN3	-0.934173	7.54049e-20
8317	CDC7	-0.933807	2.32357e-22
57568	SIPA1L2	-0.933801	3.02621e-22
3419	IDH3A	-0.93339	5.94664e-32
6891	TAP2	-0.933275	3.57429e-33
7803	PTP4A1	-0.932785	6.36477e-19
3820	KLRB1	-0.932215	1.58186e-19
3594	IL12RB1	-0.930643	5.94316e-20
339761	CYP27C1	-0.929423	4.34975e-26
58489	ABHD17C	-0.929308	3.54722e-27
164118	TTC24	-0.929308	1.75302e-19
54	ACP5	-0.927973	5.9141e-27
7090	TLE3	-0.927907	3.44766e-34
693197	MIR612	-0.926677	2.66048e-26
5724	PTAFR	-0.926196	1.11986e-23
837	CASP4	-0.924843	9.49995e-32
26355	FAM162A	-0.924592	2.44756e-34
59272	ACE2	-0.923711	1.80982e-20
24145	PANX1	-0.923598	1.15941e-24
8115	TCL1A	-0.920898	4.56763e-13
2326	FMO1	-0.919678	4.70147e-16
201799	TMEM154	-0.919504	5.59472e-22
10785	WDR4	-0.919349	6.12529e-29
7039	TGFA	-0.919144	4.46461e-20
84419	C15orf48	-0.919006	7.1858e-10
8204	NRIP1	-0.918008	1.73695e-10
144455	E2F7	-0.917868	1.21519e-19
145864	HAPLN3	-0.917722	1.27571e-18
2215	FCGR3B	-0.917133	6.42506e-07
9669	EIF5B	-0.91691	3.97186e-16
136288	C7orf57	-0.916194	2.021e-24
8843	HCAR3	-0.915396	2.53134e-16
55655	NLRP2	-0.914376	1.26924e-08
84842	HPDL	-0.914372	2.04445e-26
54502	RBM47	-0.913454	3.18127e-20
64761	PARP12	-0.911761	8.29525e-25
29889	GNL2	-0.911415	7.43981e-20
79748	LMAN1L	-0.910131	4.3419e-23
284992	CCDC150	-0.909345	5.16577e-18
1852	DUSP9	-0.909223	4.71628e-21
100506497	LOC100506497	-0.909104	2.27503e-19
196549	EEF1DP3	-0.908957	8.83996e-22
79675	FASTKD1	-0.908777	2.34218e-20
26047	CNTNAP2	-0.908155	3.06971e-12
9881	TRANK1	-0.907202	2.35419e-19
26059	ERC2	-0.907083	8.52544e-22
56413	LTB4R2	-0.906873	7.45051e-21
5122	PCSK1	-0.905948	5.7803e-11
2219	FCN1	-0.904842	6.19066e-11
9497	SLC4A7	-0.904446	4.42413e-12
84002	B3GNT5	-0.904376	3.69582e-18
221416	C6orf223	-0.902892	1.19346e-23
132158	GLYCTK	-0.90271	1.40358e-29
85463	ZC3H12C	-0.902683	2.45841e-18
220134	SKA1	-0.902371	1.73938e-24
1104	RCC1	-0.90221	1.69699e-34
55103	RALGPS2	-0.901815	2.28392e-16
101927746	LOC101927746	-0.901728	1.47556e-22
26031	OSBPL3	-0.901497	1.12895e-21
1111	CHEK1	-0.901213	8.96622e-24
84296	GINS4	-0.900972	6.88675e-24
4615	MYD88	-0.900512	6.75213e-37
84239	ATP13A4	-0.900447	3.24943e-19
55143	CDCA8	-0.89986	2.46825e-21
64105	CENPK	-0.899401	8.86117e-18
55219	MACO1	-0.898786	2.54213e-29
3503	IGHG4	-0.898498	0.0259154
83850	ESYT3	-0.898312	1.01128e-20
8797	TNFRSF10A	-0.897869	4.44412e-27
100506115	SMIM25	-0.897254	3.47813e-18
2838	GPR15	-0.896863	1.82498e-15
494143	CHAC2	-0.896482	1.66785e-26
219285	SAMD9L	-0.895977	2.87613e-13
6498	SKIL	-0.895142	3.07272e-15
330	BIRC3	-0.894338	5.14132e-14
2810	SFN	-0.894249	1.89468e-24
284695	ZNF326	-0.893909	3.4107e-21
7298	TYMS	-0.892904	2.65576e-20
8529	CYP4F2	-0.892829	0.021334
79056	PRRG4	-0.892587	3.56345e-33
6348	CCL3	-0.892516	4.07973e-12
1234	CCR5	-0.892302	1.54025e-16
131177	FAM3D	-0.892256	3.53607e-05
4703	NEB	-0.892223	5.1008e-10
8909	ENDOU	-0.892052	3.82516e-16
3842	TNPO1	-0.891636	2.893e-19
1763	DNA2	-0.891613	3.55612e-20
112937	GLB1L3	-0.891434	1.78466e-19
84930	MASTL	-0.891186	4.03802e-21
9180	OSMR	-0.88989	1.11746e-29
63926	ANKEF1	-0.889769	2.80267e-24
10973	ASCC3	-0.889757	3.15563e-26
10940	POP1	-0.88968	3.26527e-29
55196	KIAA1551	-0.889436	3.31847e-13
56	ACRV1	-0.889014	5.46807e-29
79993	ELOVL7	-0.88872	1.79139e-14
100996286	LINC02273	-0.887896	2.37249e-19
57707	TLDC1	-0.887643	2.14581e-26
375449	MAST4	-0.887482	1.43254e-24
79572	ATP13A3	-0.887466	1.51623e-10
348793	WDR53	-0.886112	4.16496e-35
3294	HSD17B2	-0.885538	2.44121e-08
90249	UNC5A	-0.885047	2.98526e-16
1452	CSNK1A1	-0.884367	3.41204e-31
9214	FCMR	-0.884269	3.7934e-14
6783	SULT1E1	-0.884195	7.24061e-10
10492	SYNCRIP	-0.883842	2.0339e-24
624	BDKRB2	-0.882907	2.72381e-25
79852	EPHX3	-0.882505	6.20775e-25
55337	C19orf66	-0.88232	1.33614e-25
100132341	CLUHP3	-0.882021	1.29412e-22
10926	DBF4	-0.881537	9.81316e-18
51561	IL23A	-0.880528	2.12916e-21
3676	ITGA4	-0.87892	1.95022e-15
254102	EHBP1L1	-0.878888	3.63934e-34
103752589	TMEM92-AS1	-0.878772	9.52856e-21
162394	SLFN5	-0.87786	1.14253e-16
1789	DNMT3B	-0.877648	2.25099e-23
56606	SLC2A9	-0.877615	2.25315e-15
840	CASP7	-0.877163	1.78876e-27
56169	GSDMC	-0.876508	2.94774e-23
5427	POLE2	-0.875929	4.2323e-20
5445	PON2	-0.875553	1.4915e-23
2177	FANCD2	-0.875511	1.08389e-21
84733	CBX2	-0.875076	7.91153e-25
51645	PPIL1	-0.872572	7.73182e-32
940	CD28	-0.87173	2.85529e-16
6861	SYT5	-0.869442	8.67308e-21
126868	MAB21L3	-0.869319	1.17809e-19
602	BCL3	-0.869019	9.1914e-20
54892	NCAPG2	-0.868829	1.33307e-21
9498	SLC4A8	-0.86686	3.48518e-21
5756	TWF1	-0.866703	5.2813e-15
89846	FGD3	-0.866577	7.63242e-24
10890	RAB10	-0.866267	4.89433e-23
79228	THOC6	-0.865755	1.01503e-18
5721	PSME2	-0.865489	2.32758e-31
8226	PUDP	-0.865471	2.26695e-34
10592	SMC2	-0.862317	8.0098e-17
10379	IRF9	-0.861627	2.83941e-23
407975	MIR17HG	-0.861388	5.17864e-17
55740	ENAH	-0.860758	3.47679e-20
53347	UBASH3A	-0.86034	3.53698e-15
348938	NIPAL4	-0.860074	4.12498e-29
9582	APOBEC3B	-0.859451	5.65878e-22
6897	TARS	-0.859381	7.41153e-27
2634	GBP2	-0.859333	3.42074e-24
10539	GLRX3	-0.85932	3.06033e-33
26002	MOXD1	-0.858415	1.37406e-22
100996541	FAM157C	-0.858336	4.84114e-22
5330	PLCB2	-0.857094	2.21134e-14
2617	GARS	-0.856883	9.53472e-37
1233	CCR4	-0.856597	1.90333e-09
63898	SH2D4A	-0.85659	8.10595e-29
79811	SLTM	-0.856187	1.08031e-21
1441	CSF3R	-0.855489	4.50806e-07
919	CD247	-0.855244	1.31695e-14
89857	KLHL6	-0.854886	1.43499e-17
50618	ITSN2	-0.854473	3.19544e-23
83879	CDCA7	-0.854352	3.17938e-19
3659	IRF1	-0.853299	5.22354e-18
55010	PARPBP	-0.853161	3.61972e-17
3458	IFNG	-0.852858	1.50923e-19
15	AANAT	-0.851514	1.3464e-24
54677	CROT	-0.850856	1.26684e-27
28639	TRBC1	-0.850549	1.06764e-10
10892	MALT1	-0.850112	2.20664e-20
163786	SASS6	-0.849525	2.26495e-17
1983	EIF5	-0.847417	3.26249e-27
401233	HTATSF1P2	-0.845994	3.48933e-25
51191	HERC5	-0.84584	1.07063e-12
146439	BICDL2	-0.845833	3.17869e-21
10528	NOP56	-0.845585	5.79776e-26
84812	PLCD4	-0.845436	4.71275e-33
10763	NES	-0.845234	1.60297e-09
1880	GPR183	-0.844394	1.14549e-14
23200	ATP11B	-0.843232	2.81989e-23
2643	GCH1	-0.842833	5.60334e-27
135250	RAET1E	-0.842803	1.56471e-21
55686	MREG	-0.84211	7.48986e-27
105369209	LOC105369209	-0.841988	7.03781e-18
915	CD3D	-0.841753	1.9777e-12
84216	TMEM117	-0.841051	2.37096e-23
2618	GART	-0.840894	1.90456e-29
481	ATP1B1	-0.84086	3.96181e-07
51567	TDP2	-0.840265	1.0979e-24
347240	KIF24	-0.840016	5.6758e-22
3162	HMOX1	-0.839945	4.27601e-19
84541	KBTBD8	-0.839922	2.39566e-18
54440	SASH3	-0.839843	1.33714e-13
387882	C12orf75	-0.839593	2.48454e-15
9837	GINS1	-0.839206	5.78878e-22
3001	GZMA	-0.838706	3.41144e-14
79820	CATSPERB	-0.838421	8.68496e-20
87178	PNPT1	-0.83837	4.68081e-20
5411	PNN	-0.838366	8.08811e-10
6372	CXCL6	-0.837874	4.13524e-10
54989	ZNF770	-0.837853	5.92925e-16
49855	SCAPER	-0.836367	1.28513e-15
54503	ZDHHC13	-0.836051	2.44496e-22
140890	SREK1	-0.835835	4.71167e-12
114771	PGLYRP3	-0.835812	2.08732e-29
101928243	DARS-AS1	-0.83518	4.25485e-31
4012	LNPEP	-0.835095	9.75783e-27
5277	PIGA	-0.83415	2.97162e-19
55379	LRRC59	-0.834099	1.01551e-25
55589	BMP2K	-0.83404	3.71343e-22
63979	FIGNL1	-0.833883	3.46182e-22
84823	LMNB2	-0.833501	3.51223e-24
80178	TEDC2	-0.833269	1.8545e-23
1871	E2F3	-0.832976	1.00122e-26
10733	PLK4	-0.832603	1.92343e-16
79084	WDR77	-0.831552	1.58734e-33
401399	PRRT4	-0.831233	2.70901e-11
9134	CCNE2	-0.831173	1.57787e-19
401447	USP17L1	-0.830581	1.76243e-17
1180	CLCN1	-0.830273	6.35963e-23
728431	LINC01137	-0.830211	1.74351e-31
1514	CTSL	-0.830158	6.93506e-12
6340	SCNN1G	-0.829616	7.26972e-10
26253	CLEC4E	-0.82718	6.73308e-14
2069	EREG	-0.82716	2.00825e-07
23198	PSME4	-0.8263	3.86836e-29
256236	NAPSB	-0.826086	3.30207e-13
7453	WARS	-0.825082	8.66531e-14
84433	CARD11	-0.824416	1.35296e-12
820	CAMP	-0.823969	1.3759e-16
10845	CLPX	-0.823227	2.37008e-28
25886	POC1A	-0.8231	4.2706e-26
4175	MCM6	-0.823084	2.39581e-23
83461	CDCA3	-0.822604	1.20682e-19
916	CD3E	-0.821937	2.40926e-10
23560	GTPBP4	-0.821748	2.89289e-25
5888	RAD51	-0.821483	1.1794e-18
85019	TMEM241	-0.821276	1.52835e-33
27121	DKK4	-0.821152	6.75501e-19
55726	INTS13	-0.820995	5.70704e-28
5875	RABGGTA	-0.820397	1.48127e-35
4502	MT2A	-0.819785	1.33021e-08
142891	SAMD8	-0.819213	1.40879e-17
148867	SLC30A7	-0.818798	2.76155e-21
1977	EIF4E	-0.818746	1.58495e-26
11227	GALNT5	-0.818654	8.65283e-22
7535	ZAP70	-0.818433	3.32929e-10
55248	TMEM206	-0.818151	8.20686e-37
24138	IFIT5	-0.817927	9.62589e-18
728262	FAM157A	-0.817344	1.8008e-14
113278	SLC52A3	-0.816722	3.67451e-18
147841	SPC24	-0.815697	3.27701e-16
27334	P2RY10	-0.815603	2.88275e-18
4973	OLR1	-0.815466	9.78565e-14
55801	IL26	-0.81521	3.89349e-21
55660	PRPF40A	-0.814654	8.18657e-14
200058	FLJ23867	-0.813508	1.69389e-26
6464	SHC1	-0.812857	1.29372e-21
64005	MYO1G	-0.812114	3.99501e-14
79865	TREML2	-0.812114	5.64715e-17
677822	SNORA40	-0.811826	1.07698e-22
114789	SLC25A25	-0.811187	7.61712e-22
11169	WDHD1	-0.809677	1.34264e-15
11056	DDX52	-0.80962	4.55195e-27
921	CD5	-0.809267	2.19795e-10
6507	SLC1A3	-0.808994	1.07915e-20
343099	CCDC18	-0.806966	6.83179e-17
55131	RBM28	-0.806779	8.30606e-24
80852	GRIP2	-0.806651	2.97527e-15
7764	ZNF217	-0.803871	1.50886e-17
10225	CD96	-0.803833	1.00872e-14
338376	IFNE	-0.803548	1.04156e-17
5111	PCNA	-0.803408	2.61783e-18
57228	SMAGP	-0.803132	2.98939e-32
5208	PFKFB2	-0.802937	5.89163e-22
23231	SEL1L3	-0.80268	1.5885e-20
387103	CENPW	-0.801447	3.25868e-20
4293	MAP3K9	-0.801208	2.42398e-20
63943	FKBPL	-0.801163	1.99893e-32
389538	CCZ1P-OR7E38P	-0.80017	1.95862e-32
160777	CCDC60	-0.799985	2.78801e-14
3014	H2AFX	-0.798762	1.13785e-19
1439	CSF2RB	-0.798479	3.23314e-17
256227	STEAP1B	-0.798266	3.98311e-12
10199	MPHOSPH10	-0.798182	1.78452e-11
2358	FPR2	-0.798174	6.20119e-07
23015	GOLGA8A	-0.798061	9.84209e-07
6059	ABCE1	-0.797985	5.04001e-13
1536	CYBB	-0.797922	4.52947e-11
10212	DDX39A	-0.797738	4.0219e-30
80267	EDEM3	-0.797544	2.69364e-12
51134	CEP83	-0.796244	5.27834e-14
9487	PIGL	-0.795698	1.76943e-21
2043	EPHA4	-0.794873	3.65422e-26
58472	SQOR	-0.794362	2.12855e-28
84815	MGC12916	-0.794356	8.71538e-25
116843	SLC18B1	-0.793246	3.00266e-28
10969	EBNA1BP2	-0.792966	6.88078e-28
102	ADAM10	-0.792234	3.44736e-16
134637	ADAT2	-0.792048	1.5394e-16
150962	PUS10	-0.791932	2.07398e-24
55783	CMTR2	-0.791786	4.62448e-16
85028	SNHG12	-0.791079	4.38568e-15
9775	EIF4A3	-0.790848	2.04785e-33
340205	TREML1	-0.790752	6.88714e-15
441168	CALHM6	-0.79053	5.39931e-16
57685	CACHD1	-0.790475	5.69734e-20
910	CD1B	-0.790124	9.37953e-05
400759	GBP1P1	-0.78997	1.49236e-13
101	ADAM8	-0.789888	1.96309e-13
677838	SNORA61	-0.789492	1.19113e-18
51167	CYB5R4	-0.789289	2.17541e-26
51118	UTP11	-0.789176	1.41704e-28
6999	TDO2	-0.788998	4.12712e-16
1048	CEACAM5	-0.788961	0.0265602
3837	KPNB1	-0.788893	1.01121e-29
11005	SPINK5	-0.788713	8.57754e-14
8581	LY6D	-0.788676	1.97656e-17
100133161	LINC01001	-0.788562	3.65921e-20
10769	PLK2	-0.788077	1.7015e-21
90668	CARMIL3	-0.787656	2.52228e-13
7915	ALDH5A1	-0.786897	5.01768e-23
113115	MTFR2	-0.7867	6.46137e-22
23173	METAP1	-0.786454	3.08502e-38
79366	HMGN5	-0.786229	4.69597e-10
79668	PARP8	-0.785765	1.86481e-27
51361	HOOK1	-0.785248	3.18886e-10
83786	FRMD8	-0.784899	9.69261e-33
1562	CYP2C18	-0.784661	5.98594e-14
6996	TDG	-0.784571	7.20954e-22
8735	MYH13	-0.784212	5.23583e-11
132320	SCLT1	-0.784099	1.89311e-16
401647	GOLGA7B	-0.783946	2.99054e-24
23271	CAMSAP2	-0.783878	3.23107e-13
8669	EIF3J	-0.783368	3.55609e-19
10915	TCERG1	-0.782027	4.12893e-15
79017	GGCT	-0.781932	1.74033e-12
313	AOAH	-0.781605	6.33899e-14
2941	GSTA4	-0.781419	2.37781e-26
388553	BHMG1	-0.781159	1.3929e-24
55345	ZGRF1	-0.780858	8.12306e-15
57674	RNF213	-0.780739	5.36425e-19
3833	KIFC1	-0.780372	1.12857e-20
101927023	LOC101927023	-0.780004	5.73521e-24
5901	RAN	-0.779374	1.12577e-32
126410	CYP4F22	-0.778972	3.26787e-20
64220	STRA6	-0.778113	0.000134302
405753	DUOXA2	-0.777869	1.99359e-19
7347	UCHL3	-0.777069	1.95679e-26
6868	ADAM17	-0.776189	3.81982e-25
100505702	LINC01094	-0.776072	1.27331e-17
6091	ROBO1	-0.775857	4.36571e-17
51316	PLAC8	-0.775801	1.09043e-12
8038	ADAM12	-0.774477	8.59415e-10
84790	TUBA1C	-0.773606	8.70524e-24
23325	WASHC4	-0.773524	1.99739e-10
55681	SCYL2	-0.772013	1.51807e-20
22894	DIS3	-0.770693	1.43662e-15
5017	OVOL1	-0.769762	1.24087e-15
105372417		-0.769662	6.42311e-22
10107	TRIM10	-0.769545	3.13043e-19
1719	DHFR	-0.769066	1.05327e-15
130340	AP1S3	-0.769001	5.74582e-18
5133	PDCD1	-0.768364	7.63474e-17
5338	PLD2	-0.767712	7.49608e-33
161394	SAMD15	-0.767141	1.38283e-21
9735	KNTC1	-0.766957	4.93107e-14
55013	MCUB	-0.765327	1.32045e-23
8482	SEMA7A	-0.765154	5.54588e-18
149478	BTBD19	-0.764824	2.02757e-19
29982	NRBF2	-0.764787	4.92283e-30
30836	DNTTIP2	-0.764725	5.07537e-11
11040	PIM2	-0.764607	1.79513e-17
53917	RAB24	-0.763103	4.40523e-26
3959	LGALS3BP	-0.763073	3.98786e-11
4520	MTF1	-0.76153	5.09689e-27
11133	KPTN	-0.761344	7.70984e-32
10381	TUBB3	-0.760624	5.73741e-13
85439	STON2	-0.759383	4.07687e-22
100288152	SLC9A3-AS1	-0.758793	1.2419e-09
672	BRCA1	-0.758487	5.84627e-15
5778	PTPN7	-0.758444	8.56226e-12
11177	BAZ1A	-0.758072	6.97418e-20
440270	GOLGA8B	-0.757987	1.73819e-05
55636	CHD7	-0.757832	6.13069e-23
29841	GRHL1	-0.757388	6.79544e-25
202915	TMEM184A	-0.756861	6.82103e-20
100507140	LINC01792	-0.756393	3.97205e-20
10762	NUP50	-0.756029	5.57099e-27
118932	ANKRD22	-0.755383	1.00894e-20
79088	ZNF426	-0.754999	6.84246e-15
8548	BLZF1	-0.754754	1.98317e-16
134266	GRPEL2	-0.754569	2.96679e-19
84640	USP38	-0.754398	9.67691e-20
384	ARG2	-0.754227	5.9351e-18
5685	PSMA4	-0.754159	5.54913e-21
2935	GSPT1	-0.754133	3.30953e-27
85460	ZNF518B	-0.754089	1.52527e-22
9603	NFE2L3	-0.753819	5.27143e-20
6672	SP100	-0.753024	3.92007e-17
55359	STYK1	-0.752936	9.53206e-22
80157	CWH43	-0.752662	6.35753e-26
2491	CENPI	-0.752635	2.3597e-15
339745	SPOPL	-0.752017	4.55192e-15
65109	UPF3B	-0.751754	6.22485e-14
79677	SMC6	-0.751502	2.57391e-12
197358	NLRC3	-0.751306	2.63271e-15
100996485	C5orf66	-0.751035	5.14388e-25
100996351	LOC100996351	-0.750994	1.26153e-23
84803	GPAT3	-0.750761	2.67896e-16
246243	RNASEH1	-0.750622	4.94792e-24
79933	SYNPO2L	-0.750507	1.12829e-10
2528	FUT6	-0.750209	3.85568e-20
7443	VRK1	-0.74919	1.42623e-20
146802	SLC47A2	-0.749062	6.57161e-06
5329	PLAUR	-0.747673	6.513e-10
9700	ESPL1	-0.747187	7.84941e-20
84865	CCDC142	-0.746712	4.20237e-27
5223	PGAM1	-0.746605	8.60989e-33
89839	ARHGAP11B	-0.746513	2.21482e-22
100507053	LOC100507053	-0.745893	2.35791e-11
2161	F12	-0.745605	1.27812e-13
4217	MAP3K5	-0.745557	2.83868e-21
9600	PITPNM1	-0.745252	1.05095e-18
8467	SMARCA5	-0.744925	1.16195e-15
7262	PHLDA2	-0.744363	8.34938e-09
3157	HMGCS1	-0.744174	3.20148e-07
4691	NCL	-0.743736	8.10899e-25
80336	PABPC1L	-0.743726	8.98651e-13
2346	FOLH1	-0.743606	4.47626e-14
206358	SLC36A1	-0.743533	2.9384e-32
201294	UNC13D	-0.743351	5.33932e-21
22949	PTGR1	-0.742693	2.85622e-28
55720	TSR1	-0.742383	2.2459e-26
55001	TTC22	-0.741842	4.80614e-28
55754	TMEM30A	-0.741208	3.18015e-10
7903	ST8SIA4	-0.740615	4.37934e-19
55759	WDR12	-0.740507	4.16022e-24
9958	USP15	-0.740341	1.07915e-15
374354	NHLRC2	-0.74029	3.3534e-23
55092	TMEM51	-0.739212	3.99467e-30
7127	TNFAIP2	-0.73905	7.91705e-13
104326191	LINC01336	-0.738792	2.41061e-23
55035	NOL8	-0.738735	2.82016e-14
23291	FBXW11	-0.738028	4.20504e-29
91298	C12orf29	-0.738009	7.25757e-21
57688	ZSWIM6	-0.737527	2.8162e-20
3371	TNC	-0.737282	2.4169e-06
115352	FCRL3	-0.73703	8.53683e-13
57157	PHTF2	-0.736929	1.15912e-15
26268	FBXO9	-0.736405	3.56878e-34
53905	DUOX1	-0.736047	3.61445e-27
7266	DNAJC7	-0.735874	3.1275e-33
1136	CHRNA3	-0.735497	3.2529e-08
51574	LARP7	-0.735478	1.97392e-09
391059	FRRS1	-0.735053	3.10979e-19
29964	PRICKLE4	-0.734535	1.62222e-16
28638	TRBC2	-0.73449	4.3788e-08
151987	PPP4R2	-0.734142	3.43991e-17
55144	LRRC8D	-0.734096	2.90039e-22
114836	SLAMF6	-0.733989	7.16868e-12
9014	TAF1B	-0.733756	6.15382e-22
90632	LINC00473	-0.733727	3.08773e-15
8626	TP63	-0.733617	5.13701e-17
29925	GMPPB	-0.733455	3.62694e-31
10999	SLC27A4	-0.733451	3.39701e-24
57402	S100A14	-0.733353	2.24181e-27
3694	ITGB6	-0.73283	5.27424e-09
23186	RCOR1	-0.73167	9.39862e-26
92745	SLC38A5	-0.731655	3.44325e-23
23237	ARC	-0.731531	8.58117e-11
101928290	PLBD1-AS1	-0.730554	5.70562e-26
4830	NME1	-0.730496	2.04747e-27
8659	ALDH4A1	-0.730222	4.37273e-22
55329	MNS1	-0.729838	1.26906e-12
6564	SLC15A1	-0.729787	1.07133e-12
124739	USP43	-0.729463	5.60112e-20
9718	ECE2	-0.729453	1.36525e-23
29899	GPSM2	-0.729417	3.52511e-22
4734	NEDD4	-0.729412	7.97101e-16
6581	SLC22A3	-0.72937	4.3862e-22
145873	MESP2	-0.729226	1.36913e-26
5868	RAB5A	-0.72922	1.13016e-18
646862	RNF225	-0.729045	1.15086e-13
6303	SAT1	-0.728543	4.85904e-14
81577	GFOD2	-0.727787	9.9494e-29
79866	BORA	-0.727593	7.37763e-23
483	ATP1B3	-0.727557	1.60638e-27
152518	NFXL1	-0.727217	8.32159e-18
84081	NSRP1	-0.727053	5.93181e-09
113251	LARP4	-0.726989	3.2612e-15
55003	PAK1IP1	-0.726162	2.01366e-20
54101	RIPK4	-0.726151	4.96354e-26
100506013	APELA	-0.725899	1.56472e-08
2210	FCGR1B	-0.725773	3.23098e-16
160762	CCDC63	-0.725077	3.23015e-09
25938	HEATR5A	-0.725077	5.69098e-18
92521	SPECC1	-0.724859	1.47947e-20
55556	ENOSF1	-0.724493	4.22784e-17
51571	FAM49B	-0.72441	2.30879e-28
9540	TP53I3	-0.724372	1.36797e-26
57018	CCNL1	-0.72411	9.57276e-14
283404	LINC00592	-0.723295	9.62681e-14
3981	LIG4	-0.722735	5.21874e-14
5911	RAP2A	-0.722535	8.34115e-17
9991	PTBP3	-0.721552	5.29785e-16
100499467	LINC00673	-0.721313	1.39838e-18
5373	PMM2	-0.721234	5.23443e-31
4869	NPM1	-0.721059	5.06062e-23
8565	YARS	-0.721037	7.63595e-31
6351	CCL4	-0.718749	8.34291e-13
8672	EIF4G3	-0.718167	5.23422e-14
196264	MPZL3	-0.717975	1.65337e-20
6737	TRIM21	-0.717658	3.27115e-19
7112	TMPO	-0.717552	3.4284e-18
7182	NR2C2	-0.717443	1.16011e-23
55117	SLC6A15	-0.716834	1.43543e-10
4173	MCM4	-0.716789	6.13244e-24
501	ALDH7A1	-0.716342	7.61525e-29
83758	RBP5	-0.715697	5.00781e-17
84833	ATP5MD	-0.71562	1.09228e-20
57472	CNOT6	-0.714996	3.25167e-23
27087	B3GAT1	-0.714913	2.58385e-13
80218	NAA50	-0.714762	1.02558e-14
100131193	CCDC183-AS1	-0.714363	3.78794e-21
23215	PRRC2C	-0.713925	7.7676e-23
55247	NEIL3	-0.713597	4.92153e-15
80161	ASMTL-AS1	-0.713508	1.52989e-13
1282	COL4A1	-0.713325	1.05513e-09
57614	KIAA1468	-0.713286	9.74594e-18
6850	SYK	-0.713175	9.87108e-31
124460	SNX20	-0.713168	1.44159e-15
3937	LCP2	-0.713108	4.56811e-12
9414	TJP2	-0.712993	3.42518e-24
3726	JUNB	-0.71258	1.95602e-07
5771	PTPN2	-0.712219	1.28589e-27
10439	OLFM1	-0.712088	1.8513e-16
400866	LINC00114	-0.711841	3.86064e-25
4892	NRAP	-0.711357	4.86843e-16
11260	XPOT	-0.71116	8.25291e-19
342897	NCCRP1	-0.710892	1.77407e-17
57829	ZP4	-0.710664	2.16641e-19
5151	PDE8A	-0.710498	2.1093e-22
2997	GYS1	-0.709937	4.37444e-32
54984	PINX1	-0.709318	1.81433e-29
199974	CYP4Z1	-0.709245	2.34127e-06
56204	FAM214A	-0.709189	4.6803e-11
79954	NOL10	-0.707814	4.1516e-26
7718	ZNF165	-0.707607	3.66977e-15
27175	TUBG2	-0.707375	1.14916e-26
55619	DOCK10	-0.707205	7.09415e-19
340120	ANKRD34B	-0.707133	1.17814e-20
677805	SNORA18	-0.706435	1.92986e-16
899	CCNF	-0.706359	1.12411e-16
85462	FHDC1	-0.705733	6.46144e-23
745	MYRF	-0.705625	1.16714e-08
25902	MTHFD1L	-0.705549	1.01892e-16
85363	TRIM5	-0.704894	5.63589e-14
1349	COX7B	-0.704706	2.40278e-20
10198	MPHOSPH9	-0.70454	1.17567e-16
57102	C12orf4	-0.704415	1.87103e-21
441733	PRKXP1	-0.704088	7.16979e-16
26225	ARL5A	-0.704058	1.05615e-09
54544	CRCT1	-0.703954	1.0105e-09
3459	IFNGR1	-0.703933	9.26612e-21
1870	E2F2	-0.70361	8.4208e-19
54908	SPDL1	-0.703194	5.45415e-15
3839	KPNA3	-0.703142	3.30255e-13
23406	COTL1	-0.702899	1.11102e-12
81610	FAM83D	-0.702573	8.21544e-17
3580	CXCR2P1	-0.702005	1.95863e-09
91614	DEPDC7	-0.701871	1.00197e-17
6940	ZNF354A	-0.701787	8.45144e-14
255231	MCOLN2	-0.701656	2.89098e-14
7873	MANF	-0.70165	2.20825e-29
843	CASP10	-0.701091	1.31647e-23
8976	WASL	-0.701082	5.79518e-16
84283	TMEM79	-0.700967	2.63304e-26
25939	SAMHD1	-0.700528	1.55568e-11
29121	CLEC2D	-0.700462	1.18941e-16
51186	TCEAL9	-0.70046	1.69036e-15
51700	CYB5R2	-0.700075	4.60668e-20
80020	FOXRED2	-0.699947	1.96103e-29
100132417	FCGR1CP	-0.699703	2.01023e-14
23541	SEC14L2	-0.698944	4.76596e-12
57502	NLGN4X	-0.698475	1.55709e-08
285513	GPRIN3	-0.697554	6.02327e-17
51237	MZB1	-0.697277	9.55403e-07
23405	DICER1	-0.697089	9.22562e-20
923	CD6	-0.697054	2.46102e-08
3309	HSPA5	-0.696555	8.24752e-24
51010	EXOSC3	-0.696453	7.49046e-24
163486	DENND1B	-0.696217	4.06383e-15
51491	NOP16	-0.696094	4.78427e-26
7185	TRAF1	-0.695423	8.69986e-15
83875	BCO2	-0.695157	1.73633e-13
3321	IGSF3	-0.694961	3.22038e-25
170482	CLEC4C	-0.694891	2.99993e-16
9663	LPIN2	-0.694865	2.16147e-19
59082	CARD18	-0.69476	3.95758e-05
7525	YES1	-0.694598	1.46778e-11
1105	CHD1	-0.693899	8.04349e-12
7706	TRIM25	-0.692881	2.57232e-24
100506305	LINC00958	-0.69279	1.27505e-13
26800	SNORD49A	-0.692507	1.14168e-19
51411	BIN2	-0.692439	1.22055e-13
55122	AKIRIN2	-0.69227	6.30178e-23
53831	GPR84	-0.691889	4.50949e-17
10799	RPP40	-0.6916	4.88173e-22
834	CASP1	-0.691558	3.13446e-20
6820	SULT2B1	-0.691343	1.39125e-17
100505746	ITGB2-AS1	-0.691069	2.56761e-07
58475	MS4A7	-0.690824	1.95195e-12
4543	MTNR1A	-0.690619	2.65474e-19
594837	SNORD101	-0.690071	1.2709e-18
4068	SH2D1A	-0.689542	3.83805e-13
2806	GOT2	-0.689317	4.99473e-26
112950	MED8	-0.688967	8.24181e-36
841	CASP8	-0.688187	4.76865e-23
11184	MAP4K1	-0.687945	1.58083e-10
26973	CHORDC1	-0.687759	2.28386e-17
23178	PASK	-0.687668	2.45663e-20
85301	COL27A1	-0.6875	9.04218e-19
10626	TRIM16	-0.687483	4.44891e-23
57512	GPR158	-0.687336	1.02334e-11
727896	LOC727896	-0.687305	5.22587e-19
3752	KCND3	-0.687158	2.57799e-14
9318	COPS2	-0.686741	1.22468e-14
6785	ELOVL4	-0.686491	1.49294e-10
132864	CPEB2	-0.686141	2.84545e-10
6632	SNRPD1	-0.685914	1.01437e-22
6792	CDKL5	-0.685701	8.30037e-19
6732	SRPK1	-0.685516	1.87915e-19
79828	METTL8	-0.685439	5.8782e-25
578	BAK1	-0.685396	1.7985e-23
80183	RUBCNL	-0.685319	8.03615e-14
1058	CENPA	-0.68505	8.36642e-15
57551	TAOK1	-0.684782	1.76681e-17
284116	KRT42P	-0.684482	1.8032e-07
118980	SFXN2	-0.684289	2.36416e-19
101928422	LOC101928422	-0.684092	1.45068e-21
122011	CSNK1A1L	-0.683687	1.80481e-15
51312	SLC25A37	-0.683617	1.67884e-16
79670	ZCCHC6	-0.683458	2.6114e-16
2327	FMO2	-0.683444	0.0388144
6374	CXCL5	-0.683323	4.31469e-09
8477	GPR65	-0.683113	4.19453e-14
64768	IPPK	-0.682945	6.85397e-30
344454	AOX2P	-0.682853	4.19537e-18
5966	REL	-0.682802	1.42251e-09
8573	CASK	-0.682572	1.10439e-22
931	MS4A1	-0.68243	3.44592e-06
55784	MCTP2	-0.682222	4.10581e-17
101927914	LOC101927914	-0.681514	1.82161e-20
7184	HSP90B1	-0.680551	3.47213e-16
9712	USP6NL	-0.680364	5.25337e-21
100652730	LINC00659	-0.680362	6.8984e-15
7866	IFRD2	-0.680152	9.4762e-24
101927272	LOC101927272	-0.679645	7.60778e-27
5684	PSMA3	-0.679601	9.42497e-24
128611	ZNF831	-0.679536	5.36789e-13
27291	R3HCC1L	-0.679523	2.52696e-23
9605	VPS9D1	-0.67939	2.06063e-22
55326	AGPAT5	-0.679242	6.40659e-18
157922	CAMSAP1	-0.67909	1.29853e-29
100131213	ZNF503-AS2	-0.678915	1.50348e-24
57532	NUFIP2	-0.678073	1.44502e-16
22948	CCT5	-0.677702	4.42757e-27
5874	RAB27B	-0.677557	4.14035e-11
3902	LAG3	-0.677093	2.18208e-14
105371697		-0.676786	1.85241e-18
166336	PRICKLE2	-0.676075	3.35081e-17
199786	FAM129C	-0.675896	3.02527e-11
283420	CLEC9A	-0.67582	7.5367e-16
2867	FFAR2	-0.675091	4.20213e-16
3065	HDAC1	-0.675079	7.18282e-36
7675	ZNF121	-0.675039	4.21348e-15
5099	PCDH7	-0.674781	5.91818e-17
64386	MMP25	-0.674763	4.19507e-09
5333	PLCD1	-0.674708	1.75522e-24
4839	NOP2	-0.67413	3.12818e-26
5686	PSMA5	-0.673974	3.896e-29
91156	IGFN1	-0.673573	2.17354e-06
9295	SRSF11	-0.673542	2.21534e-08
10452	TOMM40	-0.673496	4.49829e-21
653857	ACTR3C	-0.673423	1.24098e-25
7422	VEGFA	-0.673332	2.92729e-18
4544	MTNR1B	-0.673158	5.09529e-11
6461	SHB	-0.672854	4.55411e-23
84957	RELT	-0.672829	8.52227e-20
51200	CPA4	-0.672781	1.52556e-08
55835	CENPJ	-0.672667	1.18646e-14
8607	RUVBL1	-0.672422	4.53073e-25
81620	CDT1	-0.671889	3.05193e-13
124056	NOXO1	-0.671269	4.71729e-21
90459	ERI1	-0.671244	1.97364e-21
51605	TRMT6	-0.670906	3.73711e-21
9938	ARHGAP25	-0.670389	1.79144e-14
85459	CEP295	-0.670009	1.44576e-08
5522	PPP2R2C	-0.669602	2.39394e-18
415117	STX19	-0.668803	2.8632e-15
6373	CXCL11	-0.668801	4.20177e-05
79644	SRD5A3	-0.667805	5.08579e-20
117531	TMC1	-0.667787	2.53877e-09
917	CD3G	-0.667743	1.06227e-12
7082	TJP1	-0.667593	1.43613e-19
26049	FAM169A	-0.667216	6.79894e-15
8651	SOCS1	-0.667153	3.71005e-08
6421	SFPQ	-0.667143	7.87645e-34
146206	CARMIL2	-0.667055	9.35454e-08
64333	ARHGAP9	-0.666875	1.36004e-11
83667	SESN2	-0.666848	1.80536e-20
8128	ST8SIA2	-0.666544	7.90723e-14
340152	ZC3H12D	-0.666262	5.7356e-10
394	ARHGAP5	-0.666232	3.07174e-08
79101	TAF1D	-0.66614	2.6122e-15
5707	PSMD1	-0.665811	6.50272e-28
638	BIK	-0.664888	1.01129e-18
54762	GRAMD1C	-0.664728	6.16268e-10
79915	ATAD5	-0.664191	2.4854e-12
25879	DCAF13	-0.664155	1.13325e-21
23515	MORC3	-0.664061	3.97404e-10
6016	RIT1	-0.663818	2.37877e-27
51056	LAP3	-0.663312	4.24736e-18
53981	CPSF2	-0.663207	1.59203e-19
9678	PHF14	-0.663147	1.31351e-17
100996573		-0.662959	6.67718e-19
23403	FBXO46	-0.66275	1.97814e-22
11103	KRR1	-0.662262	1.15856e-14
58477	SRPRB	-0.661942	2.26962e-22
10509	SEMA4B	-0.661424	6.81864e-20
54332	GDAP1	-0.661126	1.01777e-17
27338	UBE2S	-0.660981	7.99063e-16
29108	PYCARD	-0.660462	7.85112e-18
731656	LINC01348	-0.660451	2.54189e-16
5984	RFC4	-0.66027	2.21638e-16
1687	GSDME	-0.65979	7.16953e-10
10308	ZNF267	-0.659789	1.07214e-13
84134	TOMM40L	-0.659632	1.73345e-32
9051	PSTPIP1	-0.65954	4.63689e-13
283932	FBXL19-AS1	-0.6595	3.72003e-16
375341	C3orf62	-0.659205	8.68411e-26
100506328	LINC01127	-0.659189	1.8471e-11
7415	VCP	-0.659061	5.0219e-30
55677	IWS1	-0.65889	3.0579e-19
5251	PHEX	-0.658622	1.21058e-15
57704	GBA2	-0.658601	1.75887e-25
5925	RB1	-0.658318	5.79149e-12
7913	DEK	-0.658036	3.15959e-10
79729	SH3D21	-0.657347	9.13277e-11
80342	TRAF3IP3	-0.657255	7.58652e-15
4051	CYP4F3	-0.657019	4.36131e-12
412	STS	-0.656541	8.18122e-13
4686	NCBP1	-0.656532	3.03145e-22
4171	MCM2	-0.656226	5.20868e-17
4141	MARS	-0.655356	4.01317e-28
4609	MYC	-0.655243	7.45713e-18
146956	EME1	-0.654641	1.80787e-18
9904	RBM19	-0.654458	4.39268e-25
5933	RBL1	-0.65416	2.41547e-18
100616408	MIR5047	-0.654104	2.79157e-09
25821	MTO1	-0.653862	7.90189e-24
64403	CDH24	-0.653754	5.18225e-20
221584	ZSCAN12P1	-0.653727	6.44997e-13
4172	MCM3	-0.653646	8.06101e-21
8828	NRP2	-0.653497	6.99195e-14
10049	DNAJB6	-0.653194	3.12265e-30
1965	EIF2S1	-0.652909	5.71993e-22
27166	PRELID1	-0.652279	2.25971e-27
285972	LINC00996	-0.652021	2.56845e-15
9320	TRIP12	-0.651772	2.21967e-25
100507674	MARK2P9	-0.651767	4.71653e-17
5743	PTGS2	-0.651578	0.00279995
440193	CCDC88C	-0.650831	4.26929e-17
51121	RPL26L1	-0.649644	5.10426e-23
2564	GABRE	-0.649415	6.51201e-12
100616387	MIR3064	-0.649155	5.50459e-06
4308	TRPM1	-0.64912	7.82503e-08
102724153	LOC102724153	-0.648771	1.30496e-19
23160	WDR43	-0.648572	1.24452e-17
6559	SLC12A3	-0.648567	1.17112e-11
3561	IL2RG	-0.648167	4.45489e-09
10576	CCT2	-0.64815	1.93567e-23
57129	MRPL47	-0.648109	7.79843e-24
3898	LAD1	-0.648082	6.84643e-24
138199	CARNMT1	-0.647948	2.99364e-13
84524	ZC3H8	-0.647492	3.5475e-19
2833	CXCR3	-0.647338	9.04492e-08
9743	ARHGAP32	-0.646967	8.50043e-23
488	ATP2A2	-0.646853	3.0649e-24
292	SLC25A5	-0.646846	1.95546e-26
54811	ZNF562	-0.646749	6.16609e-20
84689	MS4A14	-0.646746	5.62946e-10
57610	RANBP10	-0.64666	4.89004e-33
23046	KIF21B	-0.646639	1.33208e-13
373856	USP41	-0.646559	6.57915e-13
145226	RDH12	-0.64651	4.42848e-24
120425	JAML	-0.646457	2.96809e-11
29766	TMOD3	-0.646304	9.97329e-17
1508	CTSB	-0.6463	1.18678e-18
158830	CXorf65	-0.646055	1.37911e-07
81892	SLIRP	-0.645845	1.11566e-20
8411	EEA1	-0.645822	5.21342e-06
339665	SLC35E4	-0.645295	7.54499e-16
8624	PSMG1	-0.644761	2.57805e-25
4790	NFKB1	-0.644736	4.69412e-31
10196	PRMT3	-0.644318	2.78971e-19
25940	FAM98A	-0.644025	2.46156e-27
646396	REREP3	-0.643799	4.18736e-10
10813	UTP14A	-0.642998	9.64783e-25
22797	TFEC	-0.642771	7.16098e-14
54549	SDK2	-0.642747	8.7906e-11
23114	NFASC	-0.642733	7.142e-20
57673	BEND3	-0.642696	7.66128e-20
9646	CTR9	-0.642448	1.47948e-19
64926	RASAL3	-0.642228	1.68504e-09
127294	MYOM3	-0.641653	4.83672e-11
11200	CHEK2	-0.641483	2.0278e-21
114908	TMEM123	-0.641003	3.42113e-11
100289019	SLC25A25-AS1	-0.640975	6.24828e-15
5328	PLAU	-0.640822	1.05882e-15
646	BNC1	-0.640418	1.49149e-13
84166	NLRC5	-0.640176	1.0809e-11
11116	FGFR1OP	-0.639767	4.38702e-17
219537	SMTNL1	-0.639648	1.98945e-13
8986	RPS6KA4	-0.638639	2.50496e-19
79723	SUV39H2	-0.638606	2.92627e-15
5932	RBBP8	-0.638554	4.13988e-12
8661	EIF3A	-0.63821	1.37528e-18
9555	H2AFY	-0.638164	4.45823e-36
81688	C6orf62	-0.637994	2.32657e-26
5515	PPP2CA	-0.637963	3.93398e-27
9575	CLOCK	-0.637811	3.56549e-18
79370	BCL2L14	-0.63779	7.58109e-16
23266	ADGRL2	-0.637785	5.24098e-15
27033	ZBTB32	-0.637633	8.01706e-15
162461	TMEM92	-0.637381	1.45345e-17
829	CAPZA1	-0.637336	5.944e-20
29127	RACGAP1	-0.63728	1.63548e-15
388533	KRTDAP	-0.637086	8.96216e-20
6574	SLC20A1	-0.637008	3.11519e-17
26271	FBXO5	-0.636621	6.21652e-18
55806	HR	-0.636453	5.81322e-11
25957	PNISR	-0.636447	8.99353e-06
4174	MCM5	-0.636377	2.20585e-20
6355	CCL8	-0.635846	6.54993e-07
57703	CWC22	-0.6355	4.19936e-08
154790	CLEC2L	-0.635048	2.34202e-11
874	CBR3	-0.634971	2.84804e-20
51747	LUC7L3	-0.634763	4.49679e-06
348235	SKA2	-0.634663	5.06756e-18
101928022	LINC01214	-0.634002	2.41926e-10
146722	CD300LF	-0.633341	1.16074e-09
56829	ZC3HAV1	-0.63305	1.07922e-21
90592	ZNF700	-0.633031	2.05106e-11
5768	QSOX1	-0.633007	1.01367e-20
81873	ARPC5L	-0.632428	2.45099e-36
3156	HMGCR	-0.632269	5.43044e-13
285973	ATG9B	-0.632192	1.43479e-06
10059	DNM1L	-0.631902	5.44647e-16
10859	LILRB1	-0.631759	1.23176e-12
116984	ARAP2	-0.631744	3.37318e-10
7293	TNFRSF4	-0.631575	6.2081e-12
151473	SLC16A14	-0.631267	2.70905e-10
8899	PRPF4B	-0.63078	1.27117e-11
100132287	LOC100132287	-0.630765	1.18042e-14
2529	FUT7	-0.630247	8.50479e-10
3577	CXCR1	-0.629957	0.000117863
440295	GOLGA6L9	-0.629768	4.58903e-11
23474	ETHE1	-0.629616	3.25685e-12
54534	MRPL50	-0.629376	3.44952e-23
147463	ANKRD29	-0.62933	1.44238e-14
80774	LIMD2	-0.629156	6.59828e-08
26270	FBXO6	-0.628744	1.54117e-20
165918	RNF168	-0.628599	1.7681e-23
23760	PITPNB	-0.628381	2.08705e-25
23276	KLHL18	-0.628367	7.83141e-24
8106	PABPN1	-0.62831	7.06177e-20
80326	WNT10A	-0.628231	5.07313e-16
54517	PUS7	-0.628189	1.16771e-15
50515	CHST11	-0.628159	1.20674e-14
54542	RC3H2	-0.627926	6.02841e-24
8447	DOC2B	-0.627676	3.24052e-08
79573	TTC13	-0.62758	1.50558e-17
23762	OSBP2	-0.627325	7.7415e-14
55748	CNDP2	-0.627316	3.61867e-23
3053	SERPIND1	-0.627278	4.8377e-10
642846	LOC642846	-0.627191	1.26766e-17
2950	GSTP1	-0.626964	3.87733e-20
3376	IARS	-0.626904	6.23201e-21
374650	GOLGA6L5P	-0.626854	2.31929e-10
6249	CLIP1	-0.626521	3.90968e-12
475	ATOX1	-0.625745	4.83465e-26
3569	IL6	-0.625733	0.000113655
9196	KCNAB3	-0.625681	4.19989e-14
8795	TNFRSF10B	-0.625584	3.19776e-20
84057	MND1	-0.625351	5.14302e-13
23601	CLEC5A	-0.625223	1.57639e-15
3692	EIF6	-0.625202	2.74836e-22
9147	NEMF	-0.625146	1.67244e-07
222	ALDH3B2	-0.62497	2.09747e-11
2212	FCGR2A	-0.624598	1.04968e-08
10148	EBI3	-0.624228	4.80212e-11
8894	EIF2S2	-0.624177	1.40369e-22
441531	PGAM4	-0.623773	4.3931e-21
340547	VSIG1	-0.6236	4.02711e-15
83959	SLC4A11	-0.623185	1.05622e-09
10475	TRIM38	-0.622349	7.53258e-19
29950	SERTAD1	-0.621794	7.77564e-16
10538	BATF	-0.621764	5.11214e-12
8892	EIF2B2	-0.621685	4.47193e-25
317762	CCDC85C	-0.621393	1.04822e-21
5226	PGD	-0.621307	9.98008e-21
64421	DCLRE1C	-0.620828	4.08838e-19
22852	ANKRD26	-0.620662	3.50262e-10
622	BDH1	-0.620646	1.5328e-27
8310	ACOX3	-0.620399	2.42734e-25
7334	UBE2N	-0.620364	5.91361e-28
4140	MARK3	-0.620278	9.65499e-28
51575	ESF1	-0.620226	5.03016e-06
526	ATP6V1B2	-0.620077	5.94128e-28
1286	COL4A4	-0.619338	2.83637e-07
100134229	KDM7A-DT	-0.618837	1.00336e-11
5877	RABIF	-0.618435	1.57492e-34
54676	GTPBP2	-0.618311	3.64487e-32
6809	STX3	-0.618214	6.6458e-33
57558	USP35	-0.61804	1.14137e-28
5723	PSPH	-0.618032	1.64099e-23
149628	PYHIN1	-0.617454	1.81497e-12
131076	CCDC58	-0.617441	7.21967e-21
23767	FLRT3	-0.61732	1.96032e-06
94059	LENG9	-0.617168	6.50054e-13
4437	MSH3	-0.616691	1.53766e-17
952	CD38	-0.616684	2.29857e-12
5902	RANBP1	-0.616621	1.8326e-23
5912	RAP2B	-0.616496	1.30662e-24
146857	SLFN13	-0.616333	1.95911e-11
8744	TNFSF9	-0.615729	1.49875e-13
83448	PUS7L	-0.615424	2.56987e-11
7851	MALL	-0.615253	6.30656e-16
22846	VASH1	-0.615252	1.73346e-15
10666	CD226	-0.615119	2.39665e-12
121536	AEBP2	-0.615096	1.06481e-17
10057	ABCC5	-0.614468	1.0381e-14
692203	SNORD88B	-0.614256	3.96722e-24
147645	VSIG10L	-0.614191	9.27738e-13
63939	FAM217B	-0.613905	3.56538e-14
728228	LINC01433	-0.613717	5.98906e-17
118881	COMTD1	-0.613394	2.29444e-11
23533	PIK3R5	-0.61297	1.15291e-13
249	ALPL	-0.612666	7.41664e-08
4542	MYO1F	-0.612559	5.23189e-11
643596	RNF224	-0.612231	1.04013e-12
23642	SNHG1	-0.611948	7.05719e-20
5650	KLK7	-0.611809	8.20971e-17
7762	ZNF215	-0.611804	1.90152e-11
160851	DGKH	-0.611686	6.68702e-12
5552	SRGN	-0.611577	8.65169e-06
7037	TFRC	-0.610854	4.28189e-09
255239	ANKK1	-0.610464	2.33448e-11
283219	KCTD21	-0.610328	6.65662e-27
84174	SLA2	-0.610255	3.39274e-10
26278	SACS	-0.610012	1.07796e-13
2023	ENO1	-0.609881	1.86633e-20
84072	HORMAD1	-0.609683	5.72946e-08
5034	P4HB	-0.609615	4.54843e-28
7534	YWHAZ	-0.609415	1.30538e-18
1181	CLCN2	-0.609285	3.08441e-25
6768	ST14	-0.608963	1.47988e-21
100134444	KCNJ18	-0.608822	0.00226526
100288637	LOC100288637	-0.60867	2.11149e-16
3312	HSPA8	-0.60855	2.0974e-12
1456	CSNK1G3	-0.608507	2.63403e-14
7538	ZFP36	-0.608447	4.21126e-10
1622	DBI	-0.608271	1.07639e-20
9550	ATP6V1G1	-0.608246	2.97582e-28
284110	GSDMA	-0.608153	1.62779e-14
283316	CD163L1	-0.608079	1.01957e-11
84669	USP32	-0.607752	6.97613e-19
8458	TTF2	-0.607739	4.885e-19
2237	FEN1	-0.607694	4.01603e-16
6924	ELOA	-0.607327	6.97874e-30
22995	CEP152	-0.607137	4.46444e-12
962	CD48	-0.607079	9.26136e-08
3015	H2AFZ	-0.606674	1.31685e-17
692196	SNORD76	-0.606637	3.61601e-16
406991	MIR21	-0.606466	2.6774e-17
3775	KCNK1	-0.60644	9.19768e-21
100130520	CD300H	-0.606034	1.53776e-13
4139	MARK1	-0.605814	4.59945e-17
55320	MIS18BP1	-0.605727	5.88768e-10
65260	COA7	-0.605355	1.45e-17
2081	ERN1	-0.605202	1.17131e-05
4351	MPI	-0.604701	1.52428e-28
91942	NDUFAF2	-0.604438	1.27509e-19
503645	DPRXP4	-0.604436	7.34234e-20
101927402	LOC101927402	-0.604152	3.20855e-16
2805	GOT1	-0.603956	1.33599e-18
101927789	LOC101927789	-0.603902	5.22138e-14
83732	RIOK1	-0.603662	9.10841e-19
104326052	NRIR	-0.603182	7.43915e-12
7296	TXNRD1	-0.602364	1.56621e-20
10360	NPM3	-0.602003	9.28604e-18
10288	LILRB2	-0.60189	4.01925e-10
10061	ABCF2	-0.601803	2.08592e-26
84154	RPF2	-0.60145	3.73363e-15
26207	PITPNC1	-0.601309	1.01316e-10
7167	TPI1	-0.600932	2.4155e-25
84706	GPT2	-0.600916	5.7827e-15
27342	RABGEF1	-0.600578	3.53043e-24
8602	NOP14	-0.600273	3.40923e-30
440590	ZYG11A	-0.600254	4.03236e-15
55157	DARS2	-0.599861	5.69201e-21
1175	AP2S1	-0.59952	2.8563e-24
101930071	LOC101930071	-0.599249	7.79906e-16
8519	IFITM1	-0.599082	1.12579e-08
84251	SGIP1	-0.598899	1.62818e-11
115548	FCHO2	-0.598141	2.54332e-08
113763	ZBED6CL	-0.598048	3.27594e-20
10190	TXNDC9	-0.598019	7.55865e-17
79172	CENPO	-0.597686	7.97459e-28
10971	YWHAQ	-0.59735	8.17108e-19
4528	MTIF2	-0.596977	1.7032e-19
211	ALAS1	-0.596636	2.43378e-14
7462	LAT2	-0.596629	1.86273e-20
51311	TLR8	-0.596528	7.71912e-11
81796	SLCO5A1	-0.595777	6.04093e-12
28998	MRPL13	-0.595163	2.41832e-16
51382	ATP6V1D	-0.595019	2.34604e-24
301	ANXA1	-0.594897	0.00363415
27071	DAPP1	-0.594745	6.84843e-15
360	AQP3	-0.594538	1.18267e-11
84225	ZMYND15	-0.594528	2.32464e-14
23012	STK38L	-0.594287	5.2265e-11
3861	KRT14	-0.594281	6.43491e-10
51651	PTRH2	-0.594079	8.78002e-20
2058	EPRS	-0.593961	8.40394e-21
341346	SMCO2	-0.593767	2.00919e-17
256536	TCERG1L	-0.593524	3.38217e-10
401934	RNF223	-0.593511	2.66506e-08
191	AHCY	-0.593493	1.49113e-24
11332	ACOT7	-0.593092	3.9694e-19
81567	TXNDC5	-0.592441	5.82467e-11
254428	SLC41A1	-0.592209	4.69009e-14
93594	TBC1D31	-0.592045	2.00324e-15
55285	RBM41	-0.592019	4.90671e-12
23230	VPS13A	-0.591909	5.26023e-09
10320	IKZF1	-0.5917	4.57792e-11
9252	RPS6KA5	-0.591602	1.62195e-14
26148		-0.591345	2.74228e-19
9749	PHACTR2	-0.590993	2.16659e-16
51274	KLF3	-0.590959	1.34366e-11
22984	PDCD11	-0.590884	2.18831e-19
55592	GOLGA2P5	-0.590872	1.13819e-11
7468	NSD2	-0.590653	5.75288e-21
55331	ACER3	-0.590539	2.70833e-14
545	ATR	-0.590505	2.00947e-14
4678	NASP	-0.59032	9.08946e-22
56895	AGPAT4	-0.589637	8.73176e-11
5194	PEX13	-0.589416	1.73978e-22
100233209	PCED1B-AS1	-0.58932	8.57632e-12
84659	RNASE7	-0.589277	0.000675448
9213	XPR1	-0.589233	4.07779e-13
122618	PLD4	-0.589126	1.48502e-07
10600	USP16	-0.588966	5.00731e-08
1961	EGR4	-0.588918	2.46803e-14
5371	PML	-0.588605	4.11997e-14
90865	IL33	-0.588423	3.31446e-06
521	ATP5ME	-0.588208	1.34431e-15
100131138	LINC01405	-0.588173	8.7064e-13
2359	FPR3	-0.588138	9.64614e-08
92736	OTOP2	-0.58795	1.41728e-06
3964	LGALS8	-0.587477	1.30079e-22
254559	MIR9-3HG	-0.587324	1.48383e-17
147138	TMC8	-0.587267	2.07843e-08
10228	STX6	-0.587083	3.39302e-36
57505	AARS2	-0.586678	2.15924e-24
6637	SNRPG	-0.586641	2.10139e-20
441081	LOC441081	-0.586587	3.10981e-10
6182	MRPL12	-0.586351	3.42833e-18
81570	CLPB	-0.58625	2.99154e-19
1676	DFFA	-0.586078	8.69991e-26
9398	CD101	-0.585092	2.56097e-22
53630	BCO1	0.585003	8.62098e-16
133060	OTOP1	0.585156	4.13687e-15
83658	DYNLRB1	0.585388	2.48848e-22
102724560	CBSL	0.58545	6.92462e-21
374882	TMEM205	0.585552	3.22652e-22
121268	RHEBL1	0.585714	5.57462e-22
8822	FGF17	0.585884	1.56992e-16
7552	ZNF711	0.586055	1.65806e-07
977	CD151	0.586149	7.6475e-14
5037	PEBP1	0.586226	1.70578e-28
7177	TPSAB1	0.586544	1.93447e-05
768211	RELL1	0.58663	3.01257e-20
100507098	ADAMTS9-AS2	0.586725	2.73478e-20
55902	ACSS2	0.586797	4.68226e-11
1232	CCR3	0.586931	2.38463e-11
11030	RBPMS	0.587224	8.17749e-15
51092	SIDT2	0.58737	7.95171e-20
123099	DEGS2	0.587453	1.18797e-07
3778	KCNMA1	0.587816	2.42389e-16
115908	CTHRC1	0.588323	5.42005e-05
220164	DOK6	0.588579	3.51464e-14
22925	PLA2R1	0.588652	2.87791e-08
80762	NDFIP1	0.588653	7.01645e-21
4357	MPST	0.58868	1.78001e-13
143379	C10orf82	0.588743	3.10177e-17
10941	UGT2A1	0.588907	4.19617e-07
84814	PLPP7	0.589219	5.85214e-18
100131827	ZNF717	0.589415	8.89785e-23
147798	TMC4	0.589522	2.13904e-13
23037	PDZD2	0.589874	6.50371e-08
4858	NOVA2	0.590435	3.95603e-14
4286	MITF	0.590809	1.09817e-17
57575	PCDH10	0.590943	8.11063e-19
976	ADGRE5	0.591045	4.62958e-13
3767	KCNJ11	0.591266	5.91158e-16
6821	SUOX	0.591441	3.70108e-18
641700	ECSCR	0.591583	3.92359e-18
6209	RPS15	0.591821	1.38466e-13
9121	SLC16A5	0.591866	6.09418e-19
79073	TMEM109	0.591894	6.37127e-22
8788	DLK1	0.592203	4.85036e-08
54494	C11orf71	0.592427	1.35511e-22
1038	CDR1	0.592494	2.19797e-13
1303	COL12A1	0.592513	2.6701e-08
1946	EFNA5	0.592529	1.84093e-26
55752	SEPT11	0.59253	1.6536e-13
7499	XG	0.592699	2.96523e-20
57507	ZNF608	0.592902	2.84014e-19
126731	CCSAP	0.593037	4.46117e-11
100129794	SLC25A21-AS1	0.593363	5.09352e-23
259217	HSPA12A	0.593429	2.7323e-16
161198	CLEC14A	0.593595	1.43129e-17
10325	RRAGB	0.593884	3.73865e-30
23646	PLD3	0.593887	2.31495e-14
1459	CSNK2A2	0.595205	5.4137e-06
6495	SIX1	0.59527	0.00105929
122970	ACOT4	0.596014	5.706e-08
3226	HOXC10	0.596201	1.46955e-19
23413	NCS1	0.596214	6.86285e-21
64478	CSMD1	0.596484	1.28957e-14
257019	FRMD3	0.596538	1.40465e-17
94121	SYTL4	0.596699	9.80545e-14
403	ARL3	0.596915	4.7185e-28
6252	RTN1	0.596925	9.18526e-15
80023	NRSN2	0.597246	1.98969e-18
730102	CRYZL2P	0.597268	3.28372e-21
85379	KIAA1671	0.597274	7.12639e-19
150244	ZDHHC8P1	0.597289	1.05665e-15
187	APLNR	0.597321	3.14493e-09
10966	RAB40B	0.597508	1.74509e-21
23708	GSPT2	0.597553	5.9286e-22
84532	ACSS1	0.597787	1.17656e-21
114815	SORCS1	0.597894	5.37364e-19
90070	LACRT	0.597987	2.09662e-11
147807	ZNF524	0.59824	1.87934e-11
93129	ORAI3	0.598327	3.18166e-18
5784	PTPN14	0.598733	1.62248e-23
6674	SPAG1	0.598808	6.42809e-11
[truncated: 1,994 more rows]
