# Supplementary material for: Effect of Costimulatory Blockade With Abatacept After Ustekinumab Withdrawal in Patients With Moderate to Severe Plaque Psoriasis: The PAUSE Randomized Clinical Trial
Source: JAMA Dermatol. 2021 Oct 13;157(11):1–11. doi: 10.1001/jamadermatol.2021.3492 (PMC8515260; doi:10.1001/jamadermatol.2021.3492)
Supplement: Supplement 4. — eTable 7. DEGs in Active Lesions Versus Resolving Lesions at Week 12 [file jamadermatol-e213492-s004.xlsx]

## Sheet: V3les_vs_V0les_exclQA
Harris KM, Smilek DE, Byron M, et al.
Effect of costimulatory blockade with abatacept after ustekinumab withdrawal in patients with moderate to severe plaque psoriasis: the PAUSE randomized clinical trial.
JAMA Dermatol. Published online October 13, 2021.
doi:10.1001/jamadermatol.2021.3492
eTable 7. DEGs in Resolving Lesions at Week 12 Versus Active Lesions at Week 0
ENTREZID	SYMBOL	week 12 lesions_minus_week 0 lesions	p.adjust
338324	S100A7A	-5.99483	2.05049e-18
6318	SERPINB4	-5.78959	1.42504e-18
5266	PI3	-5.57781	2.75655e-19
1673	DEFB4A	-5.45751	1.24616e-18
6700	SPRR2A	-5.23464	2.85923e-17
6279	S100A8	-5.02938	1.98833e-18
6280	S100A9	-4.99339	1.62338e-17
6947	TCN1	-4.76923	1.1741e-21
100289462	DEFB4B	-4.56297	3.02474e-19
6278	S100A7	-4.36395	2.61293e-17
6317	SERPINB3	-4.31729	1.69046e-19
6702	SPRR2C	-4.21246	9.69875e-19
27179	IL36A	-4.04626	2.99833e-17
353142	LCE3A	-4.02701	3.97934e-15
6701	SPRR2B	-4.0235	1.12415e-15
341208	HEPHL1	-3.97794	2.20953e-17
6283	S100A12	-3.95295	1.86243e-20
6705	SPRR2F	-3.89725	2.60275e-16
51458	RHCG	-3.81616	2.21711e-19
286887	KRT6C	-3.66303	5.08742e-17
3934	LCN2	-3.61398	3.58138e-18
6703	SPRR2D	-3.49038	7.06411e-17
3853	KRT6A	-3.41872	3.72993e-18
9407	TMPRSS11D	-3.38924	1.18032e-19
3868	KRT16	-3.29385	6.39404e-18
57016	AKR1B10	-3.25538	3.0178e-19
5653	KLK6	-3.17873	2.55999e-16
55350	VNN3	-3.11223	2.75093e-22
56300	IL36G	-3.11164	2.04625e-19
479	ATP12A	-3.10069	7.1324e-16
3576	CXCL8	-3.07718	3.29734e-12
8638	OASL	-3.0138	1.21328e-19
2706	GJB2	-2.93846	1.19789e-20
11254	SLC6A14	-2.88199	1.75899e-17
353145	LCE3E	-2.84558	1.93949e-15
283748	PLA2G4D	-2.82465	5.74359e-21
84648	LCE3D	-2.81363	5.8383e-14
79094	CHAC1	-2.81238	5.56197e-16
4843	NOS2	-2.76816	4.43932e-12
374918	IGFL1	-2.73233	7.86254e-14
26085	KLK13	-2.71227	5.78765e-20
255324	EPGN	-2.68733	6.94304e-16
3854	KRT6B	-2.68006	6.08012e-14
6699	SPRR1B	-2.61587	9.91141e-19
64137	ABCG4	-2.60973	1.77661e-18
388697	HRNR	-2.60404	4.1442e-13
83886	PRSS27	-2.55666	5.82894e-18
390928	ACP7	-2.53223	1.65355e-19
414325	DEFB103A	-2.50072	7.92406e-18
55894	DEFB103B	-2.47713	4.33391e-18
29949	IL19	-2.4705	3.68663e-11
64063	PRSS22	-2.44963	7.98236e-18
79931	TNIP3	-2.35767	6.5055e-15
441282	AKR1B15	-2.35438	5.12326e-21
6698	SPRR1A	-2.34578	6.05573e-16
23553	HYAL4	-2.33109	3.87288e-20
8942	KYNU	-2.29835	1.06468e-19
80149	ZC3H12A	-2.29174	1.74594e-19
387695	C10orf99	-2.28164	2.60067e-17
1117	CHI3L2	-2.27209	1.95464e-13
3872	KRT17	-2.26431	5.95027e-14
2919	CXCL1	-2.23879	6.56042e-13
284366	KLK9	-2.22471	3.93493e-16
5972	REN	-2.18673	1.3132e-14
8061	FOSL1	-2.14522	9.12577e-13
1890	TYMP	-2.12742	3.92215e-16
4057	LTF	-2.12397	5.06146e-13
115019	SLC26A9	-2.12129	9.64666e-19
84518	CNFN	-2.10768	7.65104e-18
27289	RND1	-2.10689	2.30016e-14
10804	GJB6	-2.10177	1.6977e-20
7378	UPP1	-2.09881	1.00432e-15
6707	SPRR3	-2.09698	3.13626e-13
1824	DSC2	-2.07981	2.01958e-15
6704	SPRR2E	-2.06832	2.78596e-14
116844	LRG1	-2.06283	5.30713e-16
2171	FABP5	-2.05708	7.71755e-20
2525	FUT3	-2.04889	2.19472e-18
54809	SAMD9	-2.04881	1.04165e-16
266977	ADGRF1	-2.03112	1.91929e-18
3274	HRH2	-2.02322	4.64338e-19
416	ARSF	-2.01491	3.97069e-16
54577	UGT1A7	-2.00507	1.59132e-14
5275	SERPINB13	-2.00346	2.69204e-19
55008	HERC6	-1.99272	2.51435e-14
84985	FAM83A	-1.9909	2.24769e-19
4312	MMP1	-1.97476	1.70825e-10
10855	HPSE	-1.96595	1.34895e-20
26285	CLDN17	-1.95271	1.03803e-11
50604	IL20	-1.94144	1.77862e-13
2537	IFI6	-1.92281	1.56849e-11
6273	S100A2	-1.91141	6.21611e-17
3038	HAS3	-1.89378	1.33551e-15
4939	OAS2	-1.88955	1.58314e-15
729041	FAAHP1	-1.8885	6.91082e-18
9388	LIPG	-1.88396	1.01396e-14
56649	TMPRSS4	-1.88366	9.1608e-17
219527	LRRC55	-1.87591	3.32643e-20
4321	MMP12	-1.871	2.666e-11
6241	RRM2	-1.86433	5.38662e-18
400578	KRT16P2	-1.86011	8.17821e-12
9982	FGFBP1	-1.84606	8.96007e-18
29126	CD274	-1.84485	5.19239e-17
729252	KRT16P1	-1.83926	3.62473e-15
4599	MX1	-1.83036	6.39141e-14
100133941	CD24	-1.81565	7.67657e-20
7051	TGM1	-1.81197	8.07785e-19
3553	IL1B	-1.80388	3.23398e-12
10143	CLEC3A	-1.79602	2.22703e-09
6364	CCL20	-1.75812	4.8259e-15
5655	KLK10	-1.7543	1.56841e-18
10135	NAMPT	-1.74572	6.37705e-19
1591	CYP24A1	-1.73471	6.34797e-17
57126	CD177	-1.72376	6.588e-11
91543	RSAD2	-1.72298	8.17341e-11
285629	LINC02159	-1.72224	2.98843e-19
3002	GZMB	-1.71171	9.54352e-17
26525	IL36RN	-1.71171	1.1457e-16
83639	TEX101	-1.69762	7.9333e-16
4940	OAS3	-1.69514	4.63672e-15
79605	PGBD5	-1.69508	4.17476e-18
105373551	LOC105373551	-1.69353	5.21281e-10
11219	TREX2	-1.68639	1.24442e-14
1475	CSTA	-1.66603	4.12821e-21
10170	DHRS9	-1.66247	8.31778e-14
6706	SPRR2G	-1.66241	1.30227e-06
2048	EPHB2	-1.63837	4.42412e-18
10563	CXCL13	-1.63785	3.00179e-11
3772	KCNJ15	-1.63104	2.61343e-20
1238	ACKR2	-1.62275	1.03728e-15
22996	TTC39A	-1.62194	7.74051e-19
3429	IFI27	-1.60719	1.37829e-13
116071	BATF2	-1.59137	3.16485e-13
3579	CXCR2	-1.58162	4.75709e-20
838	CASP5	-1.57854	1.34787e-15
163720	CYP4Z2P	-1.5692	5.17893e-12
1839	HBEGF	-1.56348	3.36858e-13
4938	OAS1	-1.56229	3.07921e-17
10561	IFI44	-1.56046	3.7491e-12
9636	ISG15	-1.55759	1.89674e-10
374393	FAM111B	-1.55221	2.79668e-15
7498	XDH	-1.54777	1.52391e-13
891	CCNB1	-1.5454	7.47487e-18
353144	LCE3C	-1.53766	0.0383705
10205	MPZL2	-1.5311	1.49736e-20
3713	IVL	-1.52927	4.40092e-15
388931	MFSD2B	-1.52302	1.08439e-17
644945	KRT16P3	-1.51899	4.99382e-11
7053	TGM3	-1.49207	2.38691e-12
9615	GDA	-1.48772	1.10679e-11
123745	PLA2G4E	-1.48672	3.16523e-20
898	CCNE1	-1.485	2.67262e-19
60437	CDH26	-1.48119	4.55998e-20
5996	RGS1	-1.48048	1.93012e-13
1830	DSG3	-1.4788	2.77422e-15
89848	FCHSD1	-1.47265	2.85114e-15
26298	EHF	-1.47214	1.15003e-18
6362	CCL18	-1.4703	2.53089e-09
5588	PRKCQ	-1.46747	3.17887e-19
594855	CPLX3	-1.4661	1.67725e-15
2524	FUT2	-1.46518	2.19513e-20
10158	PDZK1IP1	-1.46038	1.27296e-17
100507420	LINC01605	-1.45923	5.57766e-17
51129	ANGPTL4	-1.45583	4.51499e-15
9787	DLGAP5	-1.45532	5.93447e-16
4288	MKI67	-1.45463	2.601e-17
100505839	SH3PXD2A-AS1	-1.45332	5.89287e-21
2304	FOXE1	-1.45259	6.09517e-16
8876	VNN1	-1.45207	1.70697e-17
219670	ENKUR	-1.45138	1.03609e-14
144568	A2ML1	-1.45133	3.01661e-19
7474	WNT5A	-1.44395	1.37878e-20
2357	FPR1	-1.44275	3.91348e-13
220	ALDH1A3	-1.44243	6.12896e-09
64581	CLEC7A	-1.44019	5.75161e-21
1382	CRABP2	-1.43632	1.63623e-18
4084	MXD1	-1.43547	1.49456e-20
10112	KIF20A	-1.4351	1.37356e-17
440503	PLIN5	-1.43339	2.43794e-10
113730	KLHDC7B	-1.43314	3.04292e-10
343641	TGM6	-1.42924	1.48953e-06
383	ARG1	-1.42734	2.33609e-14
54739	XAF1	-1.4196	6.25728e-12
9833	MELK	-1.41405	7.00537e-18
64151	NCAPG	-1.41358	6.10721e-17
158401	C9orf84	-1.41144	4.28289e-19
27074	LAMP3	-1.40757	3.54829e-15
2760	GM2A	-1.40489	5.51824e-20
134285	TMEM171	-1.40207	5.75081e-18
103695436	LINC01269	-1.39627	3.33763e-16
50964	SOST	-1.39429	1.21956e-09
6772	STAT1	-1.39372	2.75276e-16
200315	APOBEC3A	-1.39127	6.59495e-11
79838	TMC5	-1.38684	3.96256e-12
4860	PNP	-1.38614	1.83146e-18
101929651	LINC01398	-1.38588	3.3494e-16
7804	LRP8	-1.38098	1.13214e-15
3605	IL17A	-1.37997	3.34088e-18
129607	CMPK2	-1.37957	4.06123e-10
81831	NETO2	-1.37117	1.42654e-21
163351	GBP6	-1.37102	4.44648e-14
8745	ADAM23	-1.36564	1.37042e-16
64600	PLA2G2F	-1.36253	2.53518e-14
6523	SLC5A1	-1.3618	4.06945e-17
284340	CXCL17	-1.35989	4.6068e-17
79153	GDPD3	-1.35877	7.51538e-19
3620	IDO1	-1.35729	1.24896e-13
339105	PRSS53	-1.35352	7.84515e-10
54207	KCNK10	-1.35227	3.90398e-19
8542	APOL1	-1.35048	5.79924e-12
4759	NEU2	-1.34783	3.77879e-12
643904	RNF222	-1.344	6.86327e-18
10200	MPHOSPH6	-1.34011	6.48146e-20
105373985	LOC105373985	-1.33841	2.76822e-10
94240	EPSTI1	-1.3325	2.39634e-12
5265	SERPINA1	-1.33149	1.36918e-12
5327	PLAT	-1.33124	2.11962e-08
120224	TMEM45B	-1.33087	5.68612e-19
51301	GCNT4	-1.32789	1.2686e-17
85441	HELZ2	-1.32439	3.00942e-16
55165	CEP55	-1.3202	1.66847e-16
3838	KPNA2	-1.32002	2.29628e-18
374	AREG	-1.31843	1.99425e-13
11226	GALNT6	-1.31766	6.82731e-17
55803	ADAP2	-1.31725	2.86681e-20
3034	HAL	-1.31719	4.38443e-12
3099	HK2	-1.31005	2.16613e-18
1001	CDH3	-1.30891	5.34374e-14
1999	ELF3	-1.30172	6.82361e-13
57115	PGLYRP4	-1.29831	5.59451e-20
55388	MCM10	-1.29724	6.97241e-17
90381	TICRR	-1.29609	5.20923e-17
2630	GBAP1	-1.29233	5.63359e-18
729648	ZNF812P	-1.28996	9.84926e-10
731424	MIR3945HG	-1.2897	7.99331e-11
990	CDC6	-1.28438	2.01677e-17
131583	FAM43A	-1.28013	1.17703e-16
2633	GBP1	-1.27971	6.06683e-15
983	CDK1	-1.27632	3.69478e-17
440068	CARD17	-1.27545	9.9677e-21
242	ALOX12B	-1.27008	7.05512e-16
353143	LCE3B	-1.26773	2.8728e-07
991	CDC20	-1.26719	1.39201e-14
10403	NDC80	-1.26245	2.3176e-16
54498	SMOX	-1.26078	7.5972e-15
4605	MYBL2	-1.25984	4.79722e-15
6790	AURKA	-1.25735	1.0042e-17
6648	SOD2	-1.2573	1.05113e-15
24137	KIF4A	-1.25241	8.68498e-17
9021	SOCS3	-1.24882	9.9926e-09
1992	SERPINB1	-1.24792	5.43786e-13
83666	PARP9	-1.24743	4.00711e-16
100170841	EPOP	-1.24657	5.82478e-14
255738	PCSK9	-1.24647	5.74321e-15
146909	KIF18B	-1.24551	3.82347e-17
7272	TTK	-1.24545	8.69905e-15
101929623	LINC01215	-1.24509	4.99805e-17
890	CCNA2	-1.24489	1.48061e-16
1258	CNGB1	-1.24395	2.0101e-16
11004	KIF2C	-1.24209	1.92697e-16
3627	CXCL10	-1.24195	2.21293e-07
7153	TOP2A	-1.24038	1.35231e-14
339967	TMPRSS11A	-1.23829	4.08095e-13
64127	NOD2	-1.23679	4.63257e-20
51512	GTSE1	-1.23455	7.2784e-18
3850	KRT3	-1.23402	1.91351e-11
55584	CHRNA9	-1.22883	6.13742e-14
55789	DEPDC1B	-1.22846	8.17599e-18
4283	CXCL9	-1.22769	2.20433e-05
79887	PLBD1	-1.22748	3.31859e-19
23657	SLC7A11	-1.22608	8.10145e-17
55612	FERMT1	-1.22183	3.57417e-13
8318	CDC45	-1.22081	3.50727e-17
699	BUB1	-1.21845	4.68124e-16
1236	CCR7	-1.21743	6.47371e-12
9133	CCNB2	-1.21718	3.98978e-17
259266	ASPM	-1.21718	5.57202e-12
642273	FAM110C	-1.2169	5.33572e-18
50487	PLA2G3	-1.21359	1.02182e-14
10964	IFI44L	-1.21107	8.16652e-06
9493	KIF23	-1.2099	4.59328e-16
1063	CENPF	-1.20936	7.39813e-15
10622	POLR3G	-1.20695	1.61573e-17
29128	UHRF1	-1.20693	1.46958e-17
23397	NCAPH	-1.20523	1.91065e-18
8140	SLC7A5	-1.20489	9.9253e-15
1476	CSTB	-1.20023	7.40956e-16
374569	ASPG	-1.20005	1.1642e-17
2710	GK	-1.19872	1.9352e-17
5646	PRSS3	-1.19635	2.29718e-16
332	BIRC5	-1.19294	4.46385e-15
55640	FLVCR2	-1.19116	6.33901e-19
221150	SKA3	-1.1887	1.976e-16
57495	NWD2	-1.18795	5.2494e-15
3575	IL7R	-1.17905	2.50707e-12
51332	SPTBN5	-1.17868	1.72243e-18
3656	IRAK2	-1.17852	1.21464e-18
1493	CTLA4	-1.17487	5.75755e-15
3434	IFIT1	-1.17486	1.13602e-07
400745	SH2D5	-1.17432	4.31953e-10
123879	DCUN1D3	-1.1736	2.17669e-18
548596	CKMT1A	-1.17122	1.8307e-19
84419	C15orf48	-1.16956	2.20751e-11
56938	ARNTL2	-1.16947	3.8726e-18
101928388	PLA2G4E-AS1	-1.16773	1.47367e-08
115362	GBP5	-1.16566	5.68115e-12
402665	IGLON5	-1.16563	9.20526e-18
9232	PTTG1	-1.16369	2.9582e-17
55355	HJURP	-1.16023	1.38845e-16
9768	PCLAF	-1.15933	5.24672e-16
439949	PRKCQ-AS1	-1.15401	9.06749e-18
8851	CDK5R1	-1.15343	2.11589e-19
27299	ADAMDEC1	-1.1521	3.2065e-08
1159	CKMT1B	-1.15187	3.03248e-20
4001	LMNB1	-1.15066	1.24737e-17
3665	IRF7	-1.15009	8.8082e-14
11065	UBE2C	-1.14983	1.75842e-15
113130	CDCA5	-1.14927	3.04903e-16
3566	IL4R	-1.14877	1.18012e-16
26154	ABCA12	-1.14698	1.42203e-18
639	PRDM1	-1.14631	7.51337e-17
3437	IFIT3	-1.14626	1.60607e-09
597	BCL2A1	-1.14339	3.82493e-12
6367	CCL22	-1.14278	1.20472e-08
342510	CD300E	-1.14138	1.40822e-11
114770	PGLYRP2	-1.14055	9.06316e-17
80119	PIF1	-1.13863	2.67844e-16
80830	APOL6	-1.13763	7.75812e-15
23120	ATP10B	-1.137	1.33909e-16
192666	KRT24	-1.13606	5.74887e-09
1969	EPHA2	-1.1349	2.21603e-17
114787	GPRIN1	-1.13325	9.08188e-15
353091	RAET1G	-1.13286	1.3346e-20
157313	CDCA2	-1.13208	8.40807e-16
440107	PLEKHG7	-1.13199	8.7938e-12
9118	INA	-1.13194	6.65824e-12
150468	CKAP2L	-1.1316	3.284e-15
55512	SMPD3	-1.13065	6.62308e-11
25819	NOCT	-1.12906	1.76324e-20
3161	HMMR	-1.129	2.24383e-14
2214	FCGR3A	-1.12783	7.73374e-14
654790	PCP4L1	-1.1278	6.03525e-14
115749	C12orf56	-1.12391	7.17276e-20
11130	ZWINT	-1.122	2.07559e-17
6590	SLPI	-1.12096	2.27006e-13
284194	LGALS9B	-1.11991	2.55886e-14
6286	S100P	-1.11767	3.11242e-08
5272	SERPINB9	-1.11669	7.5297e-15
993	CDC25A	-1.11627	1.01898e-16
101928231	LOC101928231	-1.11555	2.36224e-19
140876	RIPOR3	-1.1155	3.09878e-11
654346	LGALS9C	-1.11212	5.55376e-13
6725	SRMS	-1.11093	1.70888e-12
23589	CARHSP1	-1.11075	5.36107e-19
54821	ERCC6L	-1.11003	3.75405e-16
100131726	FAM83A-AS1	-1.10932	1.82417e-17
5307	PITX1	-1.10817	1.22213e-09
729737	LOC729737	-1.10728	1.03798e-12
8608	RDH16	-1.10456	1.91422e-14
652995	UCA1	-1.10419	1.08478e-12
63967	CLSPN	-1.10327	9.5945e-15
7162	TPBG	-1.10315	1.35735e-18
8013	NR4A3	-1.10139	1.5836e-10
259307	IL4I1	-1.10109	2.85337e-10
10024	TROAP	-1.09902	1.20792e-15
3359	HTR3A	-1.09801	0.000206021
91351	DDX60L	-1.09786	1.95192e-12
10125	RASGRP1	-1.0975	1.8849e-14
121214	SDR9C7	-1.09749	9.20771e-18
1062	CENPE	-1.09496	6.21627e-14
8111	GPR68	-1.09477	2.73737e-16
340481	ZDHHC21	-1.09423	6.62223e-15
55872	PBK	-1.09343	3.90181e-15
162514	TRPV3	-1.09324	5.81182e-18
55276	PGM2	-1.09316	6.93432e-20
6491	STIL	-1.09212	1.55965e-16
9517	SPTLC2	-1.09147	2.51555e-19
8601	RGS20	-1.08853	4.64701e-16
9962	SLC23A2	-1.0878	2.34012e-13
57822	GRHL3	-1.08731	5.34608e-18
54210	TREM1	-1.08347	2.29943e-08
1164	CKS2	-1.08211	1.47949e-16
9507	ADAMTS4	-1.08021	9.43454e-08
10663	CXCR6	-1.07604	7.85601e-17
3949	LDLR	-1.07579	1.57595e-13
729178	STXBP5-AS1	-1.07493	7.36182e-15
51203	NUSAP1	-1.0699	1.12522e-15
81624	DIAPH3	-1.06901	5.24156e-15
64135	IFIH1	-1.06799	2.30901e-12
9156	EXO1	-1.06743	3.87895e-15
7357	UGCG	-1.06475	1.14856e-15
375791	CYSRT1	-1.06467	7.60337e-13
27132	CPNE7	-1.06367	2.29481e-13
9635	CLCA2	-1.06194	5.03878e-18
5347	PLK1	-1.06134	8.91919e-15
10105	PPIF	-1.06052	2.78063e-17
8420	SNHG3	-1.0587	4.45039e-20
9120	SLC16A6	-1.05842	7.00954e-17
25994	HIGD1A	-1.05782	8.2657e-18
701	BUB1B	-1.05706	1.27776e-14
810	CALML3	-1.05652	1.90164e-11
51251	NT5C3A	-1.05273	9.44546e-13
9212	AURKB	-1.05236	5.66927e-15
64332	NFKBIZ	-1.05145	3.4455e-15
23682	RAB38	-1.04987	1.08904e-20
101928100	LOC101928100	-1.04987	2.61304e-16
54443	ANLN	-1.04984	1.11459e-11
643161	FAM25A	-1.04717	1.23914e-11
5597	MAPK6	-1.04705	4.15191e-16
7447	VSNL1	-1.0457	3.45855e-16
11255	HRH3	-1.04515	5.06364e-09
57089	ENTPD7	-1.04512	5.25677e-16
4210	MEFV	-1.04372	2.93116e-10
3832	KIF11	-1.04102	1.02898e-13
256006	ANKRD31	-1.04036	5.15623e-16
1776	DNASE1L3	-1.03982	1.51377e-13
79671	NLRX1	-1.03866	5.76043e-18
10346	TRIM22	-1.03803	5.50589e-12
2769	GNA15	-1.03659	2.42805e-16
57214	CEMIP	-1.03596	2.27024e-14
2557	GABRA4	-1.03595	3.09781e-15
79000	AUNIP	-1.03502	9.87571e-18
399844	LINC01002	-1.03484	1.46981e-11
4199	ME1	-1.03442	2.07978e-15
283446	MYO1H	-1.03352	1.08968e-16
2713	GK3P	-1.03255	1.94297e-17
84817	TXNDC17	-1.0301	9.57311e-19
200933	FBXO45	-1.02984	4.00842e-16
128239	IQGAP3	-1.02917	2.05193e-14
629	CFB	-1.0268	4.37732e-13
7083	TK1	-1.02579	2.10713e-12
2877	GPX2	-1.02384	5.55232e-16
55287	TMEM40	-1.02286	1.27857e-19
131177	FAM3D	-1.02154	1.63054e-06
1033	CDKN3	-1.02002	1.21424e-15
220042	DDIAS	-1.01975	2.3248e-15
57834	CYP4F11	-1.01879	7.55471e-16
4188	MDFI	-1.01776	3.42373e-14
221079	ARL5B	-1.01715	8.07687e-15
4998	ORC1	-1.01547	2.8926e-15
57103	TIGAR	-1.01481	2.01674e-14
6282	S100A11	-1.01333	1.14587e-16
3428	IFI16	-1.00819	5.39463e-17
3026	HABP2	-1.00491	3.86842e-17
55723	ASF1B	-1.0042	2.15302e-14
9629	CLCA3P	-1.00336	3.29302e-14
84674	CARD6	-1.00304	1.75613e-14
8438	RAD54L	-1.0023	1.62371e-15
64078	SLC28A3	-0.999845	3.44466e-16
55839	CENPN	-0.999202	1.70369e-17
84617	TUBB6	-0.997389	6.73034e-16
3557	IL1RN	-0.996479	3.02599e-15
54346	UNC93A	-0.99481	4.65614e-14
2920	CXCL2	-0.991215	2.11051e-09
8843	HCAR3	-0.991146	2.17155e-13
144423	GLT1D1	-0.990849	1.33812e-16
200916	RPL22L1	-0.990658	1.0078e-15
81030	ZBP1	-0.989959	1.70347e-08
51228	GLTP	-0.988905	1.66918e-19
157556	BAALC-AS2	-0.98858	4.3185e-11
9088	PKMYT1	-0.986993	2.49148e-11
204219	CERS3	-0.986889	1.20222e-20
9111	NMI	-0.986725	1.03673e-17
171546	SPTSSA	-0.985158	2.44143e-19
10157	AASS	-0.984913	3.07624e-11
9420	CYP7B1	-0.983892	4.05553e-16
11202	KLK8	-0.983654	4.04764e-16
55344	PLCXD1	-0.982206	1.9487e-18
117247	SLC16A10	-0.978962	4.42545e-14
55771	PRR11	-0.977143	1.51719e-14
5467	PPARD	-0.977073	8.30823e-16
6541	SLC7A1	-0.97119	2.71045e-16
4751	NEK2	-0.971	3.04108e-13
440823	MIAT	-0.970039	1.30061e-10
3070	HELLS	-0.969015	1.79713e-14
83540	NUF2	-0.968339	1.98151e-14
100996490	LINC01206	-0.967231	1.05275e-14
4069	LYZ	-0.96651	3.81742e-11
9456	HOMER1	-0.964898	5.78092e-13
83595	SOX7	-0.962633	1.57492e-17
112744	IL17F	-0.962584	1.76747e-13
55858	TMEM165	-0.962378	1.74894e-19
2175	FANCA	-0.961575	9.85663e-17
81930	KIF18A	-0.960988	2.27194e-13
2305	FOXM1	-0.95925	1.97288e-16
9830	TRIM14	-0.958723	5.19966e-17
140739	UBE2F	-0.95719	1.77971e-22
6689	SPIB	-0.955807	2.70759e-11
4600	MX2	-0.952541	7.81824e-07
9955	HS3ST3A1	-0.951384	1.76673e-14
5930	RBBP6	-0.950805	1.47103e-15
22824	HSPA4L	-0.950726	2.28209e-14
5359	PLSCR1	-0.950463	3.48183e-13
10923	SUB1	-0.950311	8.71222e-15
64859	NABP1	-0.949354	7.67636e-17
140809	SRXN1	-0.94883	1.40424e-18
441178	LINC02487	-0.948179	0.000165193
9949	AMMECR1	-0.947754	4.13373e-15
80004	ESRP2	-0.9465	1.78006e-21
339442	LINC01343	-0.944828	1.63099e-15
4085	MAD2L1	-0.942922	2.11763e-15
348938	NIPAL4	-0.942093	6.50049e-18
5610	EIF2AK2	-0.940614	1.14665e-09
3595	IL12RB2	-0.937969	4.31482e-12
5008	OSM	-0.937757	4.43527e-05
90527	DUOXA1	-0.937481	7.52282e-19
1503	CTPS1	-0.935225	3.83505e-16
26027	ACOT11	-0.934243	1.97628e-15
27242	TNFRSF21	-0.93259	5.0219e-16
23586	DDX58	-0.932533	8.50668e-12
57082	KNL1	-0.93245	6.71877e-14
55061	SUSD4	-0.932395	5.75651e-14
3559	IL2RA	-0.931341	2.57972e-10
79689	STEAP4	-0.931088	7.42857e-11
79733	E2F8	-0.930139	2.24209e-15
7150	TOP1	-0.928426	1.12055e-17
9246	UBE2L6	-0.927707	2.52139e-14
64108	RTP4	-0.927203	9.27754e-14
9447	AIM2	-0.926704	1.59421e-12
2201	FBN2	-0.926436	3.93207e-08
9047	SH2D2A	-0.92623	5.87202e-14
6289	SAA2	-0.925933	1.01061e-05
7039	TGFA	-0.925699	1.02117e-13
338651	KRTAP5-AS1	-0.923932	1.57914e-10
10721	POLQ	-0.923807	1.77939e-12
55040	EPN3	-0.923669	9.75678e-12
126638	RPTN	-0.92293	0.000786937
6713	SQLE	-0.92261	8.80245e-15
8914	TIMELESS	-0.922137	1.57717e-16
9055	PRC1	-0.920816	7.52344e-16
23507	LRRC8B	-0.918752	5.00344e-11
29851	ICOS	-0.918516	2.57671e-13
56992	KIF15	-0.917302	2.7484e-12
100128378	LINC00696	-0.916896	4.19919e-09
55222	LRRC20	-0.916538	9.9615e-11
2810	SFN	-0.913292	2.35187e-13
51659	GINS2	-0.912569	8.96459e-16
140576	S100A16	-0.912066	4.54459e-17
5836	PYGL	-0.911545	1.28228e-14
50943	FOXP3	-0.911213	6.35742e-13
29089	UBE2T	-0.911033	3.83241e-17
5873	RAB27A	-0.911012	3.38339e-19
100505994	LUCAT1	-0.909792	5.65638e-17
84632	AFAP1L2	-0.908344	2.04855e-16
105373986	LOC105373986	-0.908283	3.34666e-11
1562	CYP2C18	-0.908049	4.01729e-13
81610	FAM83D	-0.907763	9.47659e-15
23590	PDSS1	-0.907544	2.38692e-16
26768	SNORA73B	-0.907156	1.29649e-17
1594	CYP27B1	-0.906524	4.24214e-10
3604	TNFRSF9	-0.906349	5.06899e-13
348825	TPRXL	-0.906275	9.85701e-21
8529	CYP4F2	-0.905689	0.000162595
10460	TACC3	-0.905496	1.82306e-16
2878	GPX3	-0.905119	2.41118e-09
57823	SLAMF7	-0.904212	7.13265e-15
3593	IL12B	-0.903325	3.62563e-12
941	CD80	-0.902861	1.73072e-13
284254	DYNAP	-0.902024	1.81495e-08
157570	ESCO2	-0.901731	8.41566e-14
54625	PARP14	-0.901526	9.51723e-13
58489	ABHD17C	-0.901302	2.98782e-17
115761	ARL11	-0.899877	2.52017e-19
9689	BZW1	-0.899773	8.74537e-15
3759	KCNJ2	-0.898728	3.00371e-15
30001	ERO1A	-0.897954	1.81011e-13
9824	ARHGAP11A	-0.897739	3.90441e-15
22974	TPX2	-0.896731	2.5248e-12
57650	CIP2A	-0.895867	4.63682e-14
55808	ST6GALNAC1	-0.894625	6.07586e-15
57464	STRIP2	-0.894075	9.46974e-15
201799	TMEM154	-0.893935	6.83239e-17
9424	KCNK6	-0.893253	9.13752e-17
23594	ORC6	-0.893022	4.42938e-16
151648	SGO1	-0.892731	6.71422e-17
6402	SELL	-0.891835	9.72718e-11
4502	MT2A	-0.891109	2.01708e-06
10615	SPAG5	-0.890315	1.53099e-14
2523	FUT1	-0.890266	1.20385e-19
995	CDC25C	-0.889892	4.58462e-14
55635	DEPDC1	-0.889535	5.16625e-12
11274	USP18	-0.889432	2.97066e-09
54205	CYCS	-0.888386	2.88948e-20
5718	PSMD12	-0.88813	1.15354e-15
6446	SGK1	-0.887862	1.41946e-17
51514	DTL	-0.887472	4.05917e-14
3149	HMGB3	-0.887074	5.9367e-18
100996579	LINC01806	-0.886471	1.54014e-17
9928	KIF14	-0.886349	2.31661e-11
7855	FZD5	-0.885869	1.86522e-15
8909	ENDOU	-0.885602	3.71298e-11
22904	SBNO2	-0.88338	3.00493e-13
80328	ULBP2	-0.88294	2.44467e-15
6774	STAT3	-0.882888	3.09201e-15
55064	SPATA6L	-0.882225	4.34562e-17
29760	BLNK	-0.882022	2.74947e-20
80155	NAA15	-0.880672	1.85912e-12
27189	IL17C	-0.879857	1.05549e-10
9188	DDX21	-0.878919	1.32802e-10
641	BLM	-0.878482	2.29799e-14
3363	HTR7	-0.878081	8.5336e-12
9933	PUM3	-0.877783	1.48666e-13
79852	EPHX3	-0.877048	1.04426e-14
9319	TRIP13	-0.875355	1.20481e-14
116372	LYPD1	-0.87067	7.10147e-10
4318	MMP9	-0.870225	3.63041e-06
24145	PANX1	-0.868554	1.00652e-14
4008	LMO7	-0.867434	1.99511e-14
55143	CDCA8	-0.866763	5.63957e-15
3419	IDH3A	-0.866731	4.79245e-18
102465438	MIR6732	-0.865723	7.35344e-15
4363	ABCC1	-0.864866	1.12678e-16
2326	FMO1	-0.864241	1.68104e-12
59082	CARD18	-0.863548	5.29828e-09
10808	HSPH1	-0.862834	1.49641e-11
158219	TTC39B	-0.862725	5.59522e-18
2118	ETV4	-0.861663	1.73601e-13
55601	DDX60	-0.860869	7.11082e-07
9585	KIF20B	-0.860217	7.75542e-12
51050	PI15	-0.858037	2.99306e-09
55215	FANCI	-0.857741	5.9443e-13
83903	HASPIN	-0.856018	3.4503e-18
3091	HIF1A	-0.855859	5.5658e-10
85377	MICALL1	-0.855237	1.44839e-17
114824	PNMA5	-0.854666	2.4979e-09
994	CDC25B	-0.853772	2.05514e-14
3397	ID1	-0.853379	2.85191e-12
6339	SCNN1D	-0.852293	4.63928e-08
1978	EIF4EBP1	-0.851579	3.97205e-15
133522	PPARGC1B	-0.851438	1.61289e-14
2629	GBA	-0.850628	2.76147e-14
1438	CSF2RA	-0.850409	7.21365e-15
124872	B4GALNT2	-0.849858	1.10442e-07
202051	SPATA24	-0.849833	1.18497e-17
285613	RELL2	-0.849747	8.34979e-14
64785	GINS3	-0.847339	3.69516e-19
1894	ECT2	-0.847168	9.57956e-12
55969	RAB5IF	-0.846808	8.26605e-16
6820	SULT2B1	-0.845651	1.32559e-13
50616	IL22	-0.845465	1.17969e-11
25790	CFAP45	-0.845462	1.00832e-12
8581	LY6D	-0.845029	4.03019e-10
23780	APOL2	-0.844132	5.36105e-14
7298	TYMS	-0.843807	3.61084e-13
9308	CD83	-0.843686	1.85882e-11
79056	PRRG4	-0.842563	2.78032e-20
79092	CARD14	-0.842339	2.65173e-15
6347	CCL2	-0.841771	3.67369e-07
100128770	LOC100128770	-0.840258	6.21931e-16
51430	SUCO	-0.840177	1.04713e-11
643224	TUBBP5	-0.839458	5.67397e-15
6566	SLC16A1	-0.837851	5.77953e-13
646862	RNF225	-0.837687	1.99381e-10
64092	SAMSN1	-0.837014	2.00887e-10
134429	STARD4	-0.834132	1.76099e-09
7852	CXCR4	-0.833485	7.41464e-11
7262	PHLDA2	-0.832817	1.03864e-06
574016	CLLU1OS	-0.83278	1.66173e-16
84823	LMNB2	-0.832691	5.07464e-15
133746	JMY	-0.832107	6.475e-12
400891	LRRC74B	-0.831976	5.55377e-11
7803	PTP4A1	-0.830537	1.36859e-12
389114	ZNF662	-0.830424	7.73063e-14
22936	ELL2	-0.830369	5.74223e-16
1182	CLCN3	-0.830216	7.75348e-17
139735	ZFP92	-0.830158	3.81181e-07
10635	RAD51AP1	-0.829909	1.43769e-11
23225	NUP210	-0.829155	3.71721e-14
54	ACP5	-0.828826	1.10629e-14
84073	MYCBPAP	-0.827163	9.12718e-13
9989	PPP4R1	-0.826887	1.36252e-17
2700	GJA3	-0.824587	4.08995e-16
284116	KRT42P	-0.8236	3.4394e-08
2358	FPR2	-0.823501	7.12279e-08
7516	XRCC2	-0.822822	2.56095e-14
118932	ANKRD22	-0.822551	6.36923e-15
144110	TMEM86A	-0.821084	5.3462e-10
11009	IL24	-0.820141	3.37736e-08
1104	RCC1	-0.81877	3.13885e-16
1075	CTSC	-0.81805	5.32543e-15
285180	RUFY4	-0.817642	6.89353e-08
10051	SMC4	-0.817599	2.63375e-10
220134	SKA1	-0.816926	1.62391e-13
387103	CENPW	-0.815785	6.19384e-15
375035	SFT2D2	-0.815549	3.04327e-17
8836	GGH	-0.814136	4.68357e-12
10970	CKAP4	-0.813556	2.8747e-18
135112	NCOA7	-0.813353	8.77567e-12
4067	LYN	-0.813257	5.6242e-14
5888	RAD51	-0.812776	3.3798e-13
105375621		-0.812575	6.11195e-13
56606	SLC2A9	-0.812032	1.96879e-12
57402	S100A14	-0.811688	1.58715e-15
196549	EEF1DP3	-0.811573	7.39543e-13
55247	NEIL3	-0.810985	5.21576e-14
64782	AEN	-0.810447	3.73692e-14
693197	MIR612	-0.810298	3.10988e-15
55646	LYAR	-0.807925	2.76949e-11
262	AMD1	-0.80757	1.04513e-14
3014	H2AFX	-0.806737	1.06217e-10
23237	ARC	-0.804963	8.01596e-05
388533	KRTDAP	-0.804855	2.13211e-16
100506115	SMIM25	-0.80438	1.14517e-13
675	BRCA2	-0.803844	2.67357e-12
126868	MAB21L3	-0.803577	3.32013e-13
3669	ISG20	-0.803376	3.2427e-12
5423	POLB	-0.803255	1.22798e-16
126410	CYP4F22	-0.802282	3.19702e-14
55	ACPP	-0.801719	4.28913e-10
6080	SNORA73A	-0.801092	1.25955e-14
285966	TCAF2	-0.799037	1.30023e-14
151246	SGO2	-0.798826	3.06096e-11
494143	CHAC2	-0.798398	3.04618e-15
7444	VRK2	-0.798022	2.08301e-15
101928844	LOC101928844	-0.797725	4.23093e-15
9775	EIF4A3	-0.796393	4.72044e-19
135250	RAET1E	-0.79485	1.53396e-15
83850	ESYT3	-0.794828	5.02868e-11
10785	WDR4	-0.794649	4.20356e-15
3163	HMOX2	-0.794609	2.17081e-17
9837	GINS1	-0.794479	6.70481e-17
3431	SP110	-0.793954	1.63174e-14
837	CASP4	-0.793878	4.38049e-19
54502	RBM47	-0.792244	1.03495e-13
7090	TLE3	-0.790382	1.4618e-16
151636	DTX3L	-0.790303	4.70295e-14
147841	SPC24	-0.789573	5.70851e-14
3726	JUNB	-0.789345	2.00415e-06
51350	KRT76	-0.788864	7.19042e-09
357	SHROOM2	-0.787062	9.52715e-20
4644	MYO5A	-0.786066	2.31107e-16
94081	SFXN1	-0.785911	1.02351e-19
55027	HEATR3	-0.785337	9.74931e-15
84296	GINS4	-0.785265	1.4073e-14
3308	HSPA4	-0.78519	4.88453e-16
26355	FAM162A	-0.784027	8.02969e-18
9641	IKBKE	-0.783856	1.12707e-16
6248	RSC1A1	-0.783427	1.63039e-17
78990	OTUB2	-0.783316	1.20761e-10
54503	ZDHHC13	-0.78194	3.45393e-15
5724	PTAFR	-0.781302	3.53975e-10
56243	KIAA1217	-0.781074	5.23254e-16
25886	POC1A	-0.780541	1.1278e-13
197259	MLKL	-0.779619	4.73049e-17
10539	GLRX3	-0.77926	2.34809e-18
101669762	BLACAT1	-0.777205	2.78619e-16
196264	MPZL3	-0.777054	3.7684e-16
6340	SCNN1G	-0.777051	3.92525e-07
348793	WDR53	-0.776753	4.34941e-21
8115	TCL1A	-0.776377	5.57584e-10
3162	HMOX1	-0.776294	5.17788e-09
1111	CHEK1	-0.776208	1.13418e-16
64105	CENPK	-0.775783	2.56276e-12
56169	GSDMC	-0.77556	2.85748e-14
4430	MYO1B	-0.775304	5.31232e-11
1620	BRINP1	-0.774882	1.8352e-08
51567	TDP2	-0.773437	8.88071e-18
5017	OVOL1	-0.773278	3.23543e-09
272	AMPD3	-0.770243	1.96397e-13
220832	FABP5P3	-0.769174	7.65161e-11
10517	FBXW10	-0.769137	7.08134e-16
146439	BICDL2	-0.76833	1.95192e-12
3157	HMGCS1	-0.767656	2.92474e-07
2219	FCN1	-0.767492	4.17277e-07
1058	CENPA	-0.766146	3.47038e-14
646282	AZGP1P1	-0.766089	4.99616e-07
51700	CYB5R2	-0.765396	2.61552e-13
9582	APOBEC3B	-0.764675	5.17398e-14
5111	PCNA	-0.76344	3.80541e-14
5901	RAN	-0.763084	4.73237e-18
123169	LEO1	-0.762779	2.20637e-13
51645	PPIL1	-0.762544	3.24105e-16
2209	FCGR1A	-0.762112	5.73559e-11
221416	C6orf223	-0.762069	2.82555e-13
6354	CCL7	-0.762038	9.39927e-12
284348	LYPD5	-0.76102	7.21107e-10
10890	RAB10	-0.760524	4.28579e-15
3833	KIFC1	-0.760316	1.58948e-13
84706	GPT2	-0.760214	5.28416e-13
200058	FLJ23867	-0.759996	1.29999e-14
101927746	LOC101927746	-0.759943	1.88925e-12
348654	GEN1	-0.759239	1.51535e-09
57228	SMAGP	-0.759164	1.59444e-19
100288413	ERVMER34-1	-0.758738	3.89381e-15
55236	UBA6	-0.758278	5.89568e-09
728431	LINC01137	-0.757733	9.50571e-19
4615	MYD88	-0.757628	2.08455e-17
55686	MREG	-0.757117	3.92205e-16
245973	ATP6V1C2	-0.755578	4.9577e-09
114771	PGLYRP3	-0.755323	5.13788e-16
4012	LNPEP	-0.754507	3.80997e-15
50615	IL21R	-0.753284	1.09349e-10
283234	CCDC88B	-0.752704	1.26066e-09
399886	LOC399886	-0.752386	5.12576e-13
84239	ATP13A4	-0.749675	1.00078e-12
2146	EZH2	-0.749157	3.65823e-18
100132403	FAM157B	-0.749044	2.93777e-10
4703	NEB	-0.748792	4.06067e-05
9180	OSMR	-0.748701	2.86977e-16
144455	E2F7	-0.747948	9.74547e-11
116986	AGAP2	-0.747475	1.83233e-11
3796	KIF2A	-0.747389	3.67646e-13
481	ATP1B1	-0.747077	8.12447e-09
220963	SLC16A9	-0.746885	7.37673e-07
112495	GTF3C6	-0.74476	6.61099e-16
58472	SQOR	-0.743873	1.33777e-15
10999	SLC27A4	-0.743585	2.47338e-14
8728	ADAM19	-0.743582	9.41434e-11
374286	CDRT1	-0.742188	4.25666e-15
83990	BRIP1	-0.7421	3.14918e-08
3294	HSD17B2	-0.741702	2.04664e-07
83786	FRMD8	-0.741197	1.43953e-16
83461	CDCA3	-0.741021	5.31144e-14
7347	UCHL3	-0.740806	3.22503e-16
10802	SEC24A	-0.739795	5.40461e-14
91298	C12orf29	-0.739747	3.19128e-15
84301	DDI2	-0.739722	6.94205e-15
57705	WDFY4	-0.739351	2.54725e-12
2643	GCH1	-0.738382	1.15973e-17
80315	CPEB4	-0.738192	2.62335e-11
1734	DIO2	-0.738076	3.26924e-07
840	CASP7	-0.737873	2.63611e-15
1048	CEACAM5	-0.737788	0.00482396
284359	IZUMO1	-0.737402	4.20791e-12
131	ADH7	-0.736289	1.14066e-05
57537	SORCS2	-0.734221	1.85842e-09
145226	RDH12	-0.733385	5.56722e-16
89795	NAV3	-0.733139	8.53204e-11
26586	CKAP2	-0.732167	4.60957e-10
389333	PROB1	-0.731454	1.51288e-12
347240	KIF24	-0.731425	5.47398e-14
2069	EREG	-0.731298	2.39595e-06
342897	NCCRP1	-0.730945	9.43127e-11
1241	LTB4R	-0.730557	1.52105e-15
151354	FAM84A	-0.730181	8.13602e-17
114789	SLC25A25	-0.730056	2.68392e-09
441374	FLJ42969	-0.729943	8.03084e-13
63943	FKBPL	-0.729511	7.49434e-17
5223	PGAM1	-0.728628	1.11201e-17
201633	TIGIT	-0.728312	2.56875e-08
2941	GSTA4	-0.727897	1.85767e-18
5122	PCSK1	-0.727667	2.53324e-05
1349	COX7B	-0.727205	7.80886e-15
81620	CDT1	-0.727194	1.53093e-09
84733	CBX2	-0.726733	8.92457e-15
3577	CXCR1	-0.726193	5.94155e-06
948	CD36	-0.725985	0.000557777
80157	CWH43	-0.72596	8.82655e-17
8482	SEMA7A	-0.725877	1.63714e-09
1452	CSNK1A1	-0.725691	4.59604e-16
8317	CDC7	-0.725637	1.78764e-13
79228	THOC6	-0.725533	2.99724e-13
55379	LRRC59	-0.725032	6.84008e-13
80178	TEDC2	-0.724114	1.73838e-11
3394	IRF8	-0.723809	8.11632e-12
338809	C12orf74	-0.723707	2.26498e-13
10973	ASCC3	-0.723524	3.12804e-16
26191	PTPN22	-0.723489	8.56235e-08
79930	DOK3	-0.722588	9.47311e-13
84790	TUBA1C	-0.72184	2.85627e-12
7851	MALL	-0.721638	9.86752e-15
199974	CYP4Z1	-0.721525	6.42438e-07
1977	EIF4E	-0.720956	5.20176e-17
26267	FBXO10	-0.720751	3.97196e-17
55669	MFN1	-0.720648	1.70024e-14
26504	CNNM4	-0.720633	4.69098e-10
83879	CDCA7	-0.720525	4.0676e-14
54865	GPATCH4	-0.719757	6.81941e-13
26059	ERC2	-0.718311	8.01026e-13
8226	PUDP	-0.718277	9.05745e-18
4830	NME1	-0.718189	1.24245e-14
6897	TARS	-0.71694	6.28973e-15
136288	C7orf57	-0.716362	3.65433e-14
339665	SLC35E4	-0.715134	4.32472e-12
9177	HTR3B	-0.715128	2.58624e-09
10733	PLK4	-0.715054	2.135e-10
84930	MASTL	-0.715041	3.86237e-13
3718	JAK3	-0.714981	1.16348e-09
6624	FSCN1	-0.714733	9.03051e-10
731656	LINC01348	-0.713683	1.7946e-14
390	RND3	-0.713542	2.15959e-09
2867	FFAR2	-0.712206	1.44818e-14
10845	CLPX	-0.712058	2.89893e-16
101928344	LOC101928344	-0.711308	1.95193e-06
29028	ATAD2	-0.711291	3.0642e-09
112937	GLB1L3	-0.711015	5.0923e-10
26354	GNL3	-0.710094	5.48608e-16
84842	HPDL	-0.709496	2.29959e-11
102724153	LOC102724153	-0.709014	1.56375e-15
54101	RIPK4	-0.708922	1.02173e-15
7453	WARS	-0.708521	1.2674e-08
9134	CCNE2	-0.708377	1.09457e-12
255239	ANKK1	-0.707825	5.67379e-11
7718	ZNF165	-0.707458	7.99782e-13
25800	SLC39A6	-0.707418	4.78039e-15
51602	NOP58	-0.707174	1.4231e-08
55655	NLRP2	-0.706694	0.00362342
384	ARG2	-0.706286	1.40439e-16
10492	SYNCRIP	-0.706245	2.64757e-13
400954	EML6	-0.706081	2.31437e-09
1786	DNMT1	-0.705249	1.40145e-16
8743	TNFSF10	-0.704831	1.14088e-13
6785	ELOVL4	-0.704782	8.6537e-10
1026	CDKN1A	-0.704464	4.7362e-10
79084	WDR77	-0.70395	1.71524e-18
23200	ATP11B	-0.703369	2.09169e-14
79748	LMAN1L	-0.702292	1.64584e-13
57451	TENM2	-0.702039	1.49038e-09
3898	LAD1	-0.701822	1.21627e-14
6348	CCL3	-0.701587	0.000124425
5341	PLEK	-0.699787	2.81587e-07
10926	DBF4	-0.699744	3.86164e-10
5791	PTPRE	-0.698534	4.92451e-19
84002	B3GNT5	-0.697824	9.9189e-11
7422	VEGFA	-0.697112	5.33152e-14
574028	CLLU1	-0.696177	3.97284e-13
602	BCL3	-0.695409	1.01693e-09
100506305	LINC00958	-0.695383	3.86537e-11
140803	TRPM6	-0.69377	3.73653e-07
6464	SHC1	-0.693318	1.77547e-13
10626	TRIM16	-0.69232	4.24258e-13
10940	POP1	-0.692204	2.34221e-14
7538	ZFP36	-0.691382	4.07779e-06
22979	EFR3B	-0.691189	1.96764e-08
283404	LINC00592	-0.69106	9.10653e-10
55010	PARPBP	-0.69073	7.97041e-12
5721	PSME2	-0.690187	5.52803e-16
745	MYRF	-0.689998	1.99978e-06
160777	CCDC60	-0.689748	3.19969e-10
292	SLC25A5	-0.689697	5.13332e-19
5756	TWF1	-0.689124	5.64618e-11
4175	MCM6	-0.688363	1.586e-13
1138	CHRNA5	-0.688255	9.79283e-16
15	AANAT	-0.687908	6.95007e-12
50618	ITSN2	-0.687541	6.26487e-13
9700	ESPL1	-0.687504	1.19243e-13
5650	KLK7	-0.687445	3.41404e-13
8710	SERPINB7	-0.686786	6.77277e-05
2635	GBP3	-0.686363	4.16617e-11
84833	ATP5MD	-0.685967	9.80374e-14
56413	LTB4R2	-0.685962	7.37426e-09
338442	HCAR2	-0.685914	8.20139e-13
139886	SPIN4	-0.685393	6.02557e-08
4171	MCM2	-0.685007	6.30372e-13
5445	PON2	-0.684846	5.2507e-15
4973	OLR1	-0.684766	1.47367e-08
339761	CYP27C1	-0.684502	2.21869e-15
10379	IRF9	-0.684493	2.08413e-12
1852	DUSP9	-0.683838	4.62206e-16
1441	CSF3R	-0.683554	1.84521e-05
2825	GPR1	-0.683198	9.19273e-09
9221	NOLC1	-0.682723	1.15065e-12
79993	ELOVL7	-0.682397	1.98936e-09
29982	NRBF2	-0.682359	1.70748e-17
1870	E2F2	-0.682078	1.07219e-13
6564	SLC15A1	-0.681998	5.63347e-10
119548	PNLIPRP3	-0.681828	0.00294522
9258	MFHAS1	-0.681289	6.39338e-11
9985	REC8	-0.681097	1.55644e-08
56	ACRV1	-0.68058	2.31367e-14
64109	CRLF2	-0.679942	3.78973e-10
59272	ACE2	-0.679805	1.09749e-11
84283	TMEM79	-0.679653	1.21823e-14
360	AQP3	-0.677772	1.26393e-09
127294	MYOM3	-0.677604	4.97651e-08
123036	TC2N	-0.677377	1.97043e-09
9718	ECE2	-0.677079	3.29094e-11
55055	ZWILCH	-0.677059	2.72337e-12
105369209	LOC105369209	-0.676718	2.50739e-09
899	CCNF	-0.676692	2.84715e-13
284110	GSDMA	-0.676075	8.51333e-10
57707	TLDC1	-0.675877	2.3093e-17
6891	TAP2	-0.675459	2.26875e-13
5028	P2RY1	-0.675448	6.53513e-05
51167	CYB5R4	-0.674548	1.20384e-15
26225	ARL5A	-0.674068	4.12427e-08
29925	GMPPB	-0.673267	4.51499e-15
387644	FAM238C	-0.673205	2.04482e-08
8986	RPS6KA4	-0.673182	2.15397e-12
55001	TTC22	-0.67293	3.61825e-18
85019	TMEM241	-0.672779	8.75545e-18
8530	CST7	-0.672358	3.98772e-08
154064	RAET1L	-0.671725	7.44416e-10
63898	SH2D4A	-0.671244	3.44309e-17
2177	FANCD2	-0.67071	1.06649e-11
10049	DNAJB6	-0.670581	1.80984e-17
27166	PRELID1	-0.669666	2.49279e-14
113115	MTFR2	-0.669004	5.32432e-13
64768	IPPK	-0.668801	2.50175e-16
145781	GCOM1	-0.668528	7.65417e-05
4293	MAP3K9	-0.668507	2.08993e-11
113278	SLC52A3	-0.668033	1.07809e-08
29841	GRHL1	-0.667992	8.83177e-15
53905	DUOX1	-0.667436	2.4025e-17
5515	PPP2CA	-0.666968	3.80554e-17
51118	UTP11	-0.666459	1.12435e-16
3775	KCNK1	-0.66586	4.75338e-17
10769	PLK2	-0.665178	1.4434e-13
22948	CCT5	-0.664662	9.28983e-15
388611	CD164L2	-0.664642	1.60672e-08
317762	CCDC85C	-0.664558	1.13638e-13
8548	BLZF1	-0.663873	1.55573e-12
3659	IRF1	-0.663869	3.50664e-11
8735	MYH13	-0.663701	6.46535e-08
202915	TMEM184A	-0.663335	4.25014e-12
10763	NES	-0.663278	8.92168e-06
9360	PPIG	-0.663235	0.000265921
51561	IL23A	-0.662279	3.31025e-09
100996541	FAM157C	-0.661875	1.22542e-11
1789	DNMT3B	-0.661663	3.22444e-11
3015	H2AFZ	-0.661503	2.72285e-15
23560	GTPBP4	-0.661114	2.28732e-14
375449	MAST4	-0.661084	2.44474e-14
100506776	TRG-AS1	-0.661001	1.0063e-08
29966	STRN3	-0.660946	3.54691e-12
5875	RABGGTA	-0.660705	1.41672e-17
7764	ZNF217	-0.660628	6.78515e-11
124739	USP43	-0.660526	2.1419e-14
140947	DCANP1	-0.659918	6.29275e-08
5868	RAB5A	-0.659901	1.66513e-13
23255	MTCL1	-0.6599	7.02935e-10
55092	TMEM51	-0.659194	5.31739e-18
9023	CH25H	-0.659086	2.40373e-06
330	BIRC3	-0.659016	4.22163e-07
54892	NCAPG2	-0.658964	2.46666e-12
4173	MCM4	-0.658837	3.73982e-15
5686	PSMA5	-0.658326	2.51969e-18
3552	IL1A	-0.658284	6.82691e-06
84216	TMEM117	-0.65819	8.60999e-13
22949	PTGR1	-0.657526	2.01118e-17
2237	FEN1	-0.656374	7.64446e-14
11005	SPINK5	-0.656367	2.83469e-09
10892	MALT1	-0.655856	3.05002e-13
8204	NRIP1	-0.655719	1.53161e-05
100652730	LINC00659	-0.6557	4.18682e-11
29950	SERTAD1	-0.655603	8.22368e-09
338645	LUZP2	-0.655513	6.01298e-10
3842	TNPO1	-0.655412	8.28488e-12
2617	GARS	-0.654338	3.15697e-16
9669	EIF5B	-0.65432	1.19748e-07
10969	EBNA1BP2	-0.654265	6.44391e-13
4869	NPM1	-0.653382	5.54472e-14
84640	USP38	-0.653116	4.65269e-14
26031	OSBPL3	-0.652782	4.34811e-11
10212	DDX39A	-0.651105	6.50527e-14
54544	CRCT1	-0.649947	0.000131637
26253	CLEC4E	-0.649763	9.99483e-10
49855	SCAPER	-0.649741	1.16075e-10
2582	GALE	-0.649615	6.96429e-12
3156	HMGCR	-0.649579	4.47011e-12
2806	GOT2	-0.648775	4.26809e-17
9953	HS3ST3B1	-0.648551	1.55741e-14
132158	GLYCTK	-0.648538	3.42812e-16
51010	EXOSC3	-0.648243	8.28209e-13
51385	ZNF589	-0.647941	3.93826e-17
147645	VSIG10L	-0.647783	4.37053e-10
79865	TREML2	-0.647	1.89369e-11
79572	ATP13A3	-0.646938	3.43534e-05
2935	GSPT1	-0.646791	1.3584e-14
7915	ALDH5A1	-0.646406	4.74987e-15
6996	TDG	-0.646279	3.84587e-15
57111	RAB25	-0.646139	1.05129e-15
2950	GSTP1	-0.64604	2.045e-13
672	BRCA1	-0.64559	2.78405e-10
3687	ITGAX	-0.645582	4.87506e-08
389538	CCZ1P-OR7E38P	-0.644831	3.5033e-14
27338	UBE2S	-0.644501	1.07374e-09
10452	TOMM40	-0.643888	5.81927e-11
81892	SLIRP	-0.6433	1.01731e-13
115004	CGAS	-0.64312	5.25191e-14
112950	MED8	-0.643006	7.80066e-21
401447	USP17L1	-0.642924	2.21704e-08
100128881	VPS9D1-AS1	-0.642855	2.91142e-14
7097	TLR2	-0.642802	1.04931e-11
6773	STAT2	-0.642561	1.70358e-13
8669	EIF3J	-0.642126	1.86731e-11
441531	PGAM4	-0.64153	2.20679e-13
7867	MAPKAPK3	-0.640494	9.82827e-14
10592	SMC2	-0.640456	1.72143e-08
100506497	LOC100506497	-0.640454	7.42008e-09
211	ALAS1	-0.640017	7.90548e-13
3676	ITGA4	-0.63804	6.52404e-08
401233	HTATSF1P2	-0.637825	8.24509e-15
11031	RAB31	-0.637674	1.4702e-12
6632	SNRPD1	-0.636985	4.869e-13
100507140	LINC01792	-0.63687	2.37671e-15
29127	RACGAP1	-0.636606	8.89888e-13
51316	PLAC8	-0.636273	1.42747e-10
961	CD47	-0.635921	3.23631e-12
677822	SNORA40	-0.635907	1.80989e-13
8797	TNFRSF10A	-0.635538	3.34153e-11
7873	MANF	-0.635415	4.81065e-16
101928243	DARS-AS1	-0.635413	1.45856e-14
55749	CCAR1	-0.635164	3.40447e-06
1514	CTSL	-0.634367	8.44009e-06
4585	MUC4	-0.634256	0.00733164
256227	STEAP1B	-0.634067	1.64238e-07
4520	MTF1	-0.633628	2.56128e-14
54989	ZNF770	-0.633392	1.45622e-09
10799	RPP40	-0.633332	2.59852e-12
301	ANXA1	-0.633161	0.00477989
256536	TCERG1L	-0.63291	2.09546e-09
23474	ETHE1	-0.632337	7.47933e-10
646	BNC1	-0.632106	3.72553e-09
6372	CXCL6	-0.631882	0.000247631
622	BDH1	-0.631794	1.64017e-16
440836	ODF3B	-0.630966	0.000652108
1880	GPR183	-0.630756	4.70397e-07
5684	PSMA3	-0.630463	1.43367e-15
387882	C12orf75	-0.630397	1.29575e-09
9448	MAP4K4	-0.629797	1.37362e-14
5034	P4HB	-0.629763	7.49865e-17
222	ALDH3B2	-0.629285	7.46496e-10
554202	MIR31HG	-0.629041	2.03965e-05
10096	ACTR3	-0.629015	4.03339e-14
1180	CLCN1	-0.628374	2.12987e-11
9603	NFE2L3	-0.628155	3.33994e-12
1763	DNA2	-0.627933	1.13791e-10
23186	RCOR1	-0.627848	1.31518e-13
10576	CCT2	-0.627514	8.39705e-15
407975	MIR17HG	-0.627483	1.43806e-09
9414	TJP2	-0.627473	1.91948e-13
90249	UNC5A	-0.627386	3.55401e-08
27121	DKK4	-0.626925	3.09677e-11
8607	RUVBL1	-0.626473	1.14229e-13
101927914	LOC101927914	-0.6264	8.42595e-12
6461	SHB	-0.626317	1.52973e-11
84057	MND1	-0.626302	2.51864e-12
55248	TMEM206	-0.625946	6.63176e-17
149708	WFDC5	-0.625868	1.95173e-13
374354	NHLRC2	-0.625558	7.07811e-17
26270	FBXO6	-0.625456	2.35363e-12
1622	DBI	-0.625187	3.22781e-13
3594	IL12RB1	-0.624491	1.12609e-09
5743	PTGS2	-0.62436	0.0168357
142891	SAMD8	-0.624069	1.33945e-10
9550	ATP6V1G1	-0.623908	5.39856e-18
2805	GOT1	-0.623524	2.97919e-17
164118	TTC24	-0.62311	9.75554e-10
7443	VRK1	-0.622659	1.2064e-13
6303	SAT1	-0.622466	4.55523e-12
7866	IFRD2	-0.622237	2.15452e-11
2997	GYS1	-0.62218	4.87573e-16
145873	MESP2	-0.622086	1.7582e-14
51382	ATP6V1D	-0.621653	5.75875e-17
100996286	LINC02273	-0.621256	5.88264e-10
55103	RALGPS2	-0.621104	2.18709e-07
5045	FURIN	-0.620861	1.76736e-13
2618	GART	-0.62054	2.18096e-13
5427	POLE2	-0.620512	2.05577e-11
53917	RAB24	-0.620134	1.3421e-14
2161	F12	-0.619642	2.03826e-06
3309	HSPA5	-0.619487	6.41807e-14
51605	TRMT6	-0.618977	3.74238e-12
63926	ANKEF1	-0.618614	1.37759e-13
6498	SKIL	-0.618277	2.83663e-08
10578	GNLY	-0.618128	1.97922e-06
26521	TIMM8B	-0.61774	2.39666e-16
11056	DDX52	-0.61758	2.05268e-16
6768	ST14	-0.616944	2.18689e-11
10528	NOP56	-0.616147	7.8434e-13
7415	VCP	-0.615749	7.10492e-17
578	BAK1	-0.615582	2.47434e-12
3692	EIF6	-0.615232	4.57921e-12
11332	ACOT7	-0.615201	1.03011e-11
100134229	KDM7A-DT	-0.614972	2.35238e-08
64288	ZSCAN31	-0.614681	1.54737e-06
29889	GNL2	-0.614654	1.2146e-09
9592	IER2	-0.614483	1.71854e-05
5333	PLCD1	-0.613595	1.29205e-12
4734	NEDD4	-0.61339	1.36463e-09
81873	ARPC5L	-0.613279	7.12263e-16
84941	HSH2D	-0.612878	1.23276e-07
51361	HOOK1	-0.612701	3.83205e-06
87178	PNPT1	-0.612516	3.15152e-10
84541	KBTBD8	-0.611807	1.93282e-10
7037	TFRC	-0.611641	5.76001e-09
488	ATP2A2	-0.611219	2.75276e-16
51330	TNFRSF12A	-0.610885	0.00110867
29108	PYCARD	-0.610713	7.184e-10
55759	WDR12	-0.610557	5.34675e-16
26047	CNTNAP2	-0.610463	1.90494e-06
3752	KCND3	-0.609879	1.81972e-08
5329	PLAUR	-0.609658	3.01188e-05
7280	TUBB2A	-0.609643	8.04098e-08
51491	NOP16	-0.609378	5.38866e-12
820	CAMP	-0.609202	3.66586e-07
8565	YARS	-0.608105	2.00241e-14
6401	SELE	-0.608055	0.018747
5522	PPP2R2C	-0.608008	4.24708e-11
23403	FBXO46	-0.607846	9.18509e-14
654483	BOLA2B	-0.607584	5.91253e-14
5277	PIGA	-0.607301	9.0371e-11
84957	RELT	-0.606967	4.01159e-10
79644	SRD5A3	-0.606228	1.88115e-15
100499467	LINC00673	-0.60581	7.56576e-11
79820	CATSPERB	-0.605487	4.96422e-11
130340	AP1S3	-0.605471	8.82653e-14
150962	PUS10	-0.604785	7.01935e-15
8651	SOCS1	-0.604733	3.29216e-07
148867	SLC30A7	-0.604487	3.82624e-12
9498	SLC4A8	-0.604421	1.7095e-11
23767	FLRT3	-0.604173	2.38748e-06
834	CASP1	-0.604116	7.16708e-15
79017	GGCT	-0.604103	4.38077e-05
55219	MACO1	-0.60367	1.10099e-13
143244	EIF5AL1	-0.60364	4.29387e-13
10381	TUBB3	-0.603492	8.54327e-06
100132062	LOC100132062	-0.60332	2.46224e-09
1175	AP2S1	-0.602897	4.45663e-13
7266	DNAJC7	-0.602769	6.72961e-16
23198	PSME4	-0.602528	1.8409e-14
5373	PMM2	-0.602284	1.45566e-15
118980	SFXN2	-0.60201	7.08824e-16
497189	TIFAB	-0.60193	1.03067e-06
6637	SNRPG	-0.601674	2.55887e-14
1983	EIF5	-0.601583	1.18064e-14
11169	WDHD1	-0.601007	1.08494e-08
9014	TAF1B	-0.600672	5.14548e-14
101930071	LOC101930071	-0.60061	3.19953e-12
83667	SESN2	-0.600386	6.25975e-12
9318	COPS2	-0.600386	1.63552e-10
79088	ZNF426	-0.600251	2.12018e-07
11133	KPTN	-0.599753	2.69052e-16
3837	KPNB1	-0.59965	2.30539e-15
8659	ALDH4A1	-0.599591	1.31695e-10
1965	EIF2S1	-0.599277	3.05914e-13
521	ATP5ME	-0.598168	6.98032e-13
100506119	LINC01503	-0.597896	1.01214e-08
924	CD7	-0.597544	3.66128e-05
7334	UBE2N	-0.597232	1.58032e-16
340205	TREML1	-0.597018	7.81673e-10
6059	ABCE1	-0.596766	1.18165e-06
5685	PSMA4	-0.596688	5.25489e-12
5723	PSPH	-0.596595	9.72681e-19
910	CD1B	-0.596473	0.0151544
51056	LAP3	-0.596343	6.40215e-12
6504	SLAMF1	-0.595945	1.48304e-06
27000	DNAJC2	-0.595559	0.000243218
2491	CENPI	-0.594646	1.81419e-10
5226	PGD	-0.594396	2.22568e-15
117531	TMC1	-0.593696	9.52741e-08
11200	CHEK2	-0.592529	7.3647e-17
5338	PLD2	-0.592323	1.41462e-16
103752589	TMEM92-AS1	-0.592005	3.08848e-12
23173	METAP1	-0.591931	3.52742e-19
54984	PINX1	-0.591734	9.52496e-14
85462	FHDC1	-0.591604	6.95238e-13
26268	FBXO9	-0.591479	1.85772e-20
7167	TPI1	-0.591248	4.19443e-14
483	ATP1B3	-0.590902	5.46396e-18
400866	LINC00114	-0.590474	1.4141e-17
7283	TUBG1	-0.590012	9.23227e-13
402778	IFITM10	-0.589716	0.000783513
51121	RPL26L1	-0.589674	3.80176e-13
55726	INTS13	-0.589457	8.90019e-12
101927023	LOC101927023	-0.589394	3.58184e-10
6182	MRPL12	-0.589315	1.04744e-10
2023	ENO1	-0.589243	3.22593e-11
2528	FUT6	-0.589207	1.35175e-10
415117	STX19	-0.589191	1.02381e-08
475	ATOX1	-0.589127	1.78072e-15
254102	EHBP1L1	-0.588872	2.21677e-15
5230	PGK1	-0.588678	2.87681e-17
4892	NRAP	-0.588331	3.42222e-07
6374	CXCL5	-0.587867	1.93753e-06
55270	NUDT15	-0.587799	1.83265e-14
55122	AKIRIN2	-0.587746	4.45397e-13
81577	GFOD2	-0.587634	1.33451e-14
3065	HDAC1	-0.587189	3.94775e-20
85463	ZC3H12C	-0.587084	2.18591e-08
29785	CYP2S1	-0.58705	5.55093e-08
1719	DHFR	-0.586805	1.24846e-10
2215	FCGR3B	-0.586567	0.020501
9555	H2AFY	-0.586358	8.61906e-18
624	BDKRB2	-0.586015	1.58379e-10
55806	HR	-0.585464	4.11363e-10
9712	USP6NL	-0.585199	1.76426e-13
126669	SHE	0.585015	6.17908e-15
11167	FSTL1	0.585175	7.69341e-06
375190	FAM228B	0.585393	5.17671e-13
55065	SLC52A1	0.585996	4.65424e-05
150094	SIK1	0.586247	9.84572e-05
55752	SEPT11	0.586466	1.2616e-11
28	ABO	0.586738	2.36823e-10
54566	EPB41L4B	0.58675	4.10533e-11
433	ASGR2	0.586843	1.34147e-08
100507098	ADAMTS9-AS2	0.586988	3.8115e-15
80108	ZFP2	0.58705	1.16855e-11
3899	AFF3	0.58706	2.01672e-09
4232	MEST	0.587073	2.9154e-05
1303	COL12A1	0.587257	2.24509e-07
10268	RAMP3	0.587408	2.57782e-09
114876	OSBPL1A	0.587419	5.43797e-13
84969	TOX2	0.587535	6.103e-14
257019	FRMD3	0.587551	1.98451e-10
2534	FYN	0.588248	1.64747e-15
6271	S100A1	0.588321	8.35387e-06
726	CAPN5	0.588324	1.17147e-09
91768	CABLES1	0.588437	1.5255e-15
8633	UNC5C	0.588528	4.30952e-10
6450	SH3BGR	0.588583	1.40066e-10
89927	C16orf45	0.588993	1.41787e-13
9379	NRXN2	0.589272	6.98032e-13
51063	CALHM2	0.589298	1.3766e-11
9104	RGN	0.589493	1.59703e-12
57569	ARHGAP20	0.589521	2.05798e-08
254827	NAALADL2	0.590666	1.79303e-12
9902	MRC2	0.590767	1.08766e-08
27303	RBMS3	0.591021	4.50569e-07
56122	PCDHB14	0.591241	1.03955e-15
133022	TRAM1L1	0.591264	1.41215e-14
100191040	C2CD4D	0.591368	1.1745e-06
3736	KCNA1	0.591375	1.56993e-09
8313	AXIN2	0.59142	5.4811e-12
3897	L1CAM	0.591678	6.78511e-11
5002	SLC22A18	0.591985	1.77156e-10
28954	REM1	0.59205	1.35004e-11
255167	LINC01018	0.592079	5.94575e-07
100505483	PRKAG2-AS1	0.59288	3.04725e-13
7048	TGFBR2	0.593067	3.30075e-12
9378	NRXN1	0.594041	9.6702e-12
131578	LRRC15	0.594111	0.0460904
83638	C11orf68	0.594393	1.66585e-14
90525	SHF	0.594398	3.00524e-11
4745	NELL1	0.594603	9.36872e-06
389015	SLC9A4	0.594829	5.99184e-13
57576	KIF17	0.594864	5.28706e-18
287	ANK2	0.595182	7.33123e-10
90634	N4BP2L1	0.595517	7.64744e-13
23544	SEZ6L	0.595894	0.000394716
79096	C11orf49	0.596042	2.28464e-15
386758	ZNF582-AS1	0.596056	6.60183e-14
100996338	LINC02169	0.596102	2.1923e-05
50940	PDE11A	0.596276	1.83683e-08
7084	TK2	0.596474	1.22745e-15
201181	ZNF385C	0.596606	1.2944e-14
710	SERPING1	0.597033	2.46999e-11
79827	CLMP	0.597116	3.65029e-07
1636	ACE	0.597246	6.59129e-12
146556	C16orf89	0.597829	6.387e-05
4059	BCAM	0.59807	1.92654e-11
80206	FHOD3	0.599003	1.01316e-11
129049	SGSM1	0.599138	2.30531e-15
341640	FREM2	0.599193	3.02693e-08
349149	GJC3	0.59924	4.2696e-08
101927559	CEBPB-AS1	0.599304	4.73552e-14
1356	CP	0.599974	3.35975e-07
27122	DKK3	0.600261	1.75613e-14
25759	SHC2	0.600273	1.8517e-08
4902	NRTN	0.600386	2.4519e-09
90019	SYT8	0.600664	0.0187149
7291	TWIST1	0.600712	4.00338e-13
49860	CRNN	0.600852	0.00508389
151835	CPNE9	0.600963	1.45136e-10
100190939	TPT1-AS1	0.601301	4.93535e-15
5141	PDE4A	0.601424	8.28118e-16
2066	ERBB4	0.601431	1.82138e-12
80177	MYCT1	0.601767	1.19004e-12
1545	CYP1B1	0.602114	0.00210092
3078	CFHR1	0.602161	6.94134e-09
4570	TRNN	0.602354	5.99271e-08
11041	B4GAT1	0.602373	8.90577e-16
206338	LVRN	0.602684	9.62042e-08
9253	NUMBL	0.602775	1.3187e-15
9355	LHX2	0.60281	0.00272842
65012	SLC26A10	0.602819	9.31037e-10
1901	S1PR1	0.602966	7.95947e-13
2879	GPX4	0.603014	1.4286e-11
10699	CORIN	0.603368	1.05317e-05
79742	CXorf36	0.603605	1.54264e-12
3727	JUND	0.603631	3.55968e-06
56129	PCDHB7	0.603719	6.30789e-15
63934	ZNF667	0.604171	9.1875e-15
729468	PGM5P4	0.60467	5.72606e-18
339456	TMEM52	0.605382	2.27892e-11
55022	PID1	0.605537	5.12312e-13
63976	PRDM16	0.605604	1.52541e-12
51170	HSD17B11	0.60562	4.79672e-15
100874054	FALEC	0.605794	2.958e-11
25823	TPSG1	0.605921	1.23631e-11
79442	LRRC2	0.605968	1.52053e-10
114907	FBXO32	0.606073	5.34165e-09
1907	EDN2	0.606218	0.000427227
8435	SOAT2	0.606483	7.17335e-10
2893	GRIA4	0.606528	2.79073e-11
4303	FOXO4	0.606569	1.92023e-13
27181	SIGLEC8	0.606774	5.58617e-12
85453	TSPYL5	0.607046	4.24046e-13
352954	CASTOR3	0.607052	1.55343e-16
6934	TCF7L2	0.607176	8.54741e-16
827	CAPN6	0.607272	2.62674e-05
4842	NOS1	0.607418	1.55491e-07
102466658	MIR6510	0.607774	1.26023e-06
728392	LOC728392	0.607902	3.31963e-10
5241	PGR	0.608129	1.28062e-11
54854	FAM83E	0.608189	1.77719e-10
105378577	LOC105378577	0.60819	3.19953e-12
119385	AGAP11	0.608754	4.12972e-12
112476	PRRT2	0.608803	1.83615e-08
64881	PCDH20	0.609263	7.15889e-10
1215	CMA1	0.609277	1.764e-09
8938	BAIAP3	0.609307	4.79598e-10
115290	FBXO17	0.609308	2.82993e-14
4739	NEDD9	0.609405	4.58821e-10
85407	NKD1	0.609631	4.53847e-13
81035	COLEC12	0.610706	1.61395e-10
117166	WFIKKN1	0.610909	1.11633e-08
1131	CHRM3	0.610958	5.33965e-12
100509620	LOC100509620	0.611031	6.0889e-05
49	ACR	0.611047	7.26494e-13
3213	HOXB3	0.611262	3.58145e-10
255426	RASGEF1C	0.611329	9.15842e-13
5797	PTPRM	0.611621	2.89495e-16
2781	GNAZ	0.611702	2.53169e-13
56131	PCDHB4	0.611992	1.4582e-14
63895	PIEZO2	0.612144	1.57439e-08
92922	CCDC102A	0.612195	6.69547e-15
220164	DOK6	0.612211	5.19085e-12
83468	GLT8D2	0.612418	1.97639e-10
259217	HSPA12A	0.612642	4.86697e-15
9843	HEPH	0.613366	7.19294e-11
10232	MSLN	0.613462	1.07819e-08
2334	AFF2	0.613878	1.18587e-07
56101	PCDHGB5	0.614344	1.40448e-10
6926	TBX3	0.614432	2.07193e-13
64518	TEKT3	0.614601	5.26498e-12
57526	PCDH19	0.615054	2.50634e-11
7025	NR2F1	0.615155	4.86891e-13
57828	CATSPERG	0.615391	5.34421e-12
1281	COL3A1	0.615445	0.00579331
28971	AAMDC	0.615484	1.91899e-13
84795	PYROXD2	0.615571	1.60286e-09
50863	NTM	0.615846	5.17437e-11
202333	CMYA5	0.615924	3.20258e-07
25864	ABHD14A	0.616014	2.07584e-14
6276	S100A5	0.617233	1.6608e-13
84163	GTF2IRD2	0.617234	5.04808e-15
79750	ZNF385D	0.617319	3.09958e-11
6769	STAC	0.617493	1.86744e-11
6865	TACR2	0.617544	7.75e-11
55786	ZNF415	0.618206	6.20219e-12
1501	CTNND2	0.618596	0.0004096
6237	RRAS	0.619073	8.10318e-13
140706	CCM2L	0.619522	1.52654e-13
6844	VAMP2	0.61994	8.44713e-17
26468	LHX6	0.619943	1.0926e-12
54587	MXRA8	0.620034	4.13742e-11
11075	STMN2	0.620061	5.17342e-05
57165	GJC2	0.620173	3.64571e-10
25890	ABI3BP	0.620709	4.79627e-07
5063	PAK3	0.620885	4.3926e-09
26960	NBEA	0.620963	6.77797e-10
10160	FARP1	0.621644	1.73529e-15
57477	SHROOM4	0.621809	1.09042e-13
401022	HAGLR	0.62189	3.05385e-16
2206	MS4A2	0.622094	2.74247e-08
64849	SLC13A3	0.622147	2.28507e-12
6695	SPOCK1	0.622166	0.00013379
221749	PXDC1	0.622286	1.21945e-16
84649	DGAT2	0.622643	9.79028e-09
220296	HEPACAM	0.62269	0.000111727
400120	SERTM1	0.622961	2.19777e-07
753	LDLRAD4	0.623155	6.42817e-15
4889	NPY5R	0.623162	5.72e-12
389136	VGLL3	0.623368	3.67533e-07
11015	KDELR3	0.623447	5.17117e-07
1948	EFNB2	0.623689	1.45039e-12
2258	FGF13	0.623827	2.64482e-14
29958	DMGDH	0.624125	4.83972e-14
57507	ZNF608	0.624249	9.33909e-14
27006	FGF22	0.624502	1.93427e-05
84675	TRIM55	0.624633	0.0175758
158866	ZDHHC15	0.625068	3.19776e-14
57573	ZNF471	0.62544	5.46787e-11
388630	TRABD2B	0.625581	1.83697e-10
285755	PPIL6	0.625585	8.41232e-13
100505881	MAGI2-AS3	0.626128	3.57769e-10
389058	SP5	0.626269	5.89753e-08
22927	HABP4	0.626356	4.02495e-18
4037	LRP3	0.626457	2.00453e-08
283392	TRHDE-AS1	0.62654	4.66485e-05
221914	GPC2	0.626574	8.28269e-10
648791	PPP1R3G	0.626836	4.59199e-14
26022	TMEM98	0.626907	2.14148e-15
84441	MAML2	0.62701	2.8892e-12
728577	CNTNAP3B	0.627655	1.03755e-11
641700	ECSCR	0.627961	1.86576e-16
4259	MGST3	0.628013	2.97124e-16
220965	FAM13C	0.628049	1.84711e-09
643669	CCER2	0.628101	4.37512e-10
56978	PRDM8	0.6282	7.34859e-13
55607	PPP1R9A	0.628324	1.04076e-11
113189	CHST14	0.628584	5.41149e-14
2170	FABP3	0.628972	4.45463e-09
28232	SLCO3A1	0.628994	1.22399e-14
2104	ESRRG	0.629122	4.72361e-09
54538	ROBO4	0.629158	4.57828e-12
9899	SV2B	0.629177	7.92675e-12
9828	ARHGEF17	0.629613	1.74342e-13
170575	GIMAP1	0.629856	1.07952e-17
79788	ZNF665	0.629994	9.97689e-14
6567	SLC16A2	0.630012	5.44457e-14
1292	COL6A2	0.630209	4.3556e-08
448834	KPRP	0.630522	0.00825498
5649	RELN	0.630535	4.03779e-10
255877	BCL6B	0.630744	9.23117e-12
7732	RNF112	0.630939	2.0471e-08
317649	EIF4E3	0.631305	1.91707e-17
6484	ST3GAL4	0.63159	2.1404e-12
116328	C8orf34	0.631935	7.91704e-15
57613	FAM234B	0.63194	1.42842e-11
869	CBLN1	0.631952	1.27708e-09
7348	UPK1B	0.632042	4.40908e-06
2621	GAS6	0.632056	4.48639e-14
1837	DTNA	0.632066	3.59891e-12
55698	RADIL	0.632097	2.66146e-14
10253	SPRY2	0.632337	4.5723e-13
376497	SLC27A1	0.633493	1.71904e-12
284023	RNF227	0.633601	2.3203e-07
729234	FAHD2CP	0.633658	2.03041e-16
57524	CASKIN1	0.633702	4.43674e-12
9537	TP53I11	0.634411	8.8312e-17
2059	EPS8	0.635118	1.64093e-13
100190938	RAMP2-AS1	0.635441	7.90574e-12
54848	ARHGEF38	0.635617	2.5252e-08
10335	MRVI1	0.635774	5.17708e-12
55063	ZCWPW1	0.635993	7.36868e-19
79974	CPED1	0.63615	6.04343e-11
758	MPPED1	0.63621	6.52016e-14
6751	SSTR1	0.636365	3.95968e-13
8321	FZD1	0.637272	4.04672e-13
4983	OPHN1	0.637476	1.1223e-14
5521	PPP2R2B	0.637562	3.44124e-10
10062	NR1H3	0.638335	6.17671e-13
322	APBB1	0.638614	4.63837e-15
2615	LRRC32	0.63873	1.49683e-08
11155	LDB3	0.638746	1.93729e-10
401944	LDLRAD2	0.63917	3.66929e-13
114800	CCDC85A	0.639489	1.11091e-14
51302	CYP39A1	0.63974	2.72129e-09
83742	MARVELD1	0.639799	1.67951e-14
22881	ANKRD6	0.640247	3.69522e-18
23338	JADE2	0.640308	8.16048e-15
683	BST1	0.64103	7.85426e-16
6487	ST3GAL3	0.641145	8.14807e-17
6332	SCN7A	0.641528	4.88549e-08
4286	MITF	0.641801	2.83447e-16
11131	CAPN11	0.642052	7.388e-12
28513	CDH19	0.642118	1.3001e-10
56937	PMEPA1	0.642349	1.10182e-12
654	BMP6	0.642897	6.80223e-11
158326	FREM1	0.642957	1.02344e-10
84708	LNX1	0.643076	3.92539e-07
114898	C1QTNF2	0.643196	1.23963e-09
81544	GDPD5	0.64334	3.60855e-12
10144	FAM13A	0.643612	4.39795e-13
4778	NFE2	0.643754	0.00314057
105375678		0.644094	5.5332e-11
377677	CA13	0.644271	3.11984e-12
132014	IL17RE	0.644574	8.8059e-16
22924	MAPRE3	0.644675	2.58651e-17
57562	CEP126	0.644756	2.09783e-12
64094	SMOC2	0.644803	7.60032e-10
79777	ACBD4	0.64485	5.86142e-13
10655	DMRT2	0.644905	5.07336e-11
60681	FKBP10	0.645131	1.18363e-09
23034	SAMD4A	0.645428	3.34759e-09
81855	SFXN3	0.646379	3.0927e-15
1511	CTSG	0.64702	7.4577e-12
90139	TSPAN18	0.647584	3.39198e-09
400746	NCMAP	0.647632	2.62391e-12
23466	CBX6	0.647816	2.61902e-17
57608	JCAD	0.647915	3.69203e-16
23430	TPSD1	0.648133	6.87535e-12
114805	GALNT13	0.648687	6.01618e-10
36	ACADSB	0.6488	8.3026e-13
26628	OR7E47P	0.648865	7.07353e-15
57523	NYNRIN	0.649672	2.66403e-12
10461	MERTK	0.649881	5.57718e-10
3632	INPP5A	0.650105	9.28443e-19
576	ADGRB2	0.65021	5.4968e-13
3764	KCNJ8	0.650358	1.40364e-10
94031	HTRA3	0.650893	2.61692e-05
8511	MMP23A	0.651341	6.82309e-07
2894	GRID1	0.651364	1.616e-15
7483	WNT9A	0.651364	7.96694e-10
3120	HLA-DQB2	0.651715	1.41013e-05
5217	PFN2	0.651901	2.261e-13
11251	PTGDR2	0.652047	9.87468e-12
401264	TRAM2-AS1	0.652222	3.88555e-17
100128164	LOC100128164	0.652823	6.54167e-08
747	DAGLA	0.65283	1.34408e-12
29780	PARVB	0.653418	1.8891e-14
25805	BAMBI	0.653438	3.37673e-09
1735	DIO3	0.653444	8.26773e-12
91653	BOC	0.653445	2.04791e-13
222223	KIAA1324L	0.653527	7.80843e-13
5498	PPOX	0.653978	1.61352e-10
23089	PEG10	0.654404	6.55124e-13
729993	SHISA9	0.654534	4.13559e-13
93429	LOC93429	0.655186	2.22646e-09
9201	DCLK1	0.655289	3.64412e-08
151313	FAHD2B	0.655314	2.21142e-16
23098	SARM1	0.655633	3.69502e-15
644538	SMIM10	0.655706	3.82631e-11
6899	TBX1	0.656116	2.91708e-12
6495	SIX1	0.656216	2.14457e-05
64061	TSPYL2	0.656256	1.13885e-14
572558	PGM5-AS1	0.656503	2.54297e-14
4948	OCA2	0.656937	3.51841e-11
84436	ZNF528	0.657027	4.80919e-13
84883	AIFM2	0.657163	6.53488e-10
56034	PDGFC	0.657454	2.82665e-11
6236	RRAD	0.65762	1.41049e-07
389524	GTF2IRD2B	0.657647	1.58321e-15
1513	CTSK	0.659199	1.02947e-07
340526	RTL5	0.659407	4.44167e-16
10718	NRG3	0.659694	3.64904e-09
6275	S100A4	0.659744	2.46144e-11
183	AGT	0.660001	1.08106e-07
5540	NPY4R	0.660749	1.73057e-11
155038	GIMAP8	0.661	4.45709e-14
6919	TCEA2	0.661007	5.36523e-15
5165	PDK3	0.661346	6.06434e-12
23598	PATZ1	0.662013	1.00109e-19
10316	NMUR1	0.662031	5.73951e-12
389	RHOC	0.662053	1.31261e-17
26137	ZBTB20	0.662139	4.42369e-10
4784	NFIX	0.663082	1.07363e-13
7125	TNNC2	0.663546	1.40864e-15
1465	CSRP1	0.66379	2.77816e-13
3913	LAMB2	0.663863	3.23566e-12
165257	C1QL2	0.663916	2.64547e-08
94	ACVRL1	0.664439	3.20969e-14
81578	COL21A1	0.66478	3.03617e-10
85012	TCEAL3	0.664863	1.55748e-16
399474	TMEM200B	0.665275	1.98007e-14
10979	FERMT2	0.66651	4.2596e-11
122622	ADSSL1	0.666729	2.34896e-15
284805	C20orf203	0.66723	1.80659e-14
284439	SLC25A42	0.667252	4.05276e-13
81606	LBH	0.667311	1.48415e-15
583	BBS2	0.667729	3.14174e-15
388011	LINC01550	0.668351	2.79081e-11
27345	KCNMB4	0.668702	4.72744e-13
375033	PEAR1	0.66906	1.36885e-11
389558	FAM180A	0.669146	5.46064e-08
285368	PRRT3	0.669565	8.99946e-15
84765	ZNF577	0.669992	7.88629e-08
93649	MYOCD	0.67022	9.65223e-09
7881	KCNAB1	0.670355	2.56842e-13
4582	MUC1	0.671175	0.0361414
165	AEBP1	0.671561	5.48951e-10
400618	SOX9-AS1	0.671628	2.10728e-12
84448	ABLIM2	0.672079	1.87914e-14
4222	MEOX1	0.672272	1.28892e-14
6387	CXCL12	0.672393	2.27256e-09
687	KLF9	0.672611	8.05878e-10
51285	RASL12	0.672757	3.96313e-12
126006	PCP2	0.672932	3.97885e-10
6869	TACR1	0.673525	3.47774e-16
2596	GAP43	0.673639	5.6168e-10
10272	FSTL3	0.673713	5.62673e-09
5174	PDZK1	0.673823	0.0332378
1010	CDH12	0.674388	4.87771e-08
57522	SRGAP1	0.674626	3.19517e-13
90952	ESAM	0.674935	7.88616e-14
448835	LCE6A	0.675042	0.00108933
56603	CYP26B1	0.675226	9.2115e-12
729970	LOC729970	0.675596	3.17619e-18
23564	DDAH2	0.675683	3.60664e-15
727936	GXYLT2	0.676247	2.67743e-11
93145	OLFM2	0.676703	1.58177e-14
4147	MATN2	0.676794	2.83185e-17
83700	JAM3	0.677502	8.4268e-17
54345	SOX18	0.677614	1.34559e-08
23194	FBXL7	0.677856	1.59813e-13
114897	C1QTNF1	0.677929	2.90718e-10
84281	C2orf88	0.678371	2.10831e-13
2330	FMO5	0.679122	4.90495e-10
7780	SLC30A2	0.679209	4.2915e-09
1836	SLC26A2	0.679305	6.95725e-11
9353	SLIT2	0.679413	5.61985e-13
147111	NOTUM	0.679455	5.24146e-11
1152	CKB	0.679772	1.24411e-08
647135	SRGAP2B	0.679947	4.35429e-12
84189	SLITRK6	0.68001	3.79393e-09
83543	AIF1L	0.680118	1.85722e-12
2246	FGF1	0.680134	1.22512e-10
26287	ANKRD2	0.680187	2.8466e-08
60468	BACH2	0.680189	5.08792e-15
105375355	UPK3B	0.680331	2.50767e-09
57469	PNMA8B	0.680454	2.03739e-12
100506990	LOC100506990	0.681658	3.49075e-15
5579	PRKCB	0.681666	1.18763e-11
100049716	LOC100049716	0.681675	4.29297e-13
5159	PDGFRB	0.682507	5.90887e-11
1360	CPB1	0.682828	1.84839e-09
51705	EMCN	0.682879	1.34373e-13
8644	AKR1C3	0.683004	1.16989e-11
79083	MLPH	0.683315	5.86853e-14
162515	SLC16A11	0.683863	1.85249e-11
100133545	MRPL23-AS1	0.683868	2.64421e-13
23245	ASTN2	0.683969	4.51579e-11
146850	PIK3R6	0.684456	1.35924e-13
338557	FFAR4	0.684588	1.09536e-14
64093	SMOC1	0.684639	8.48406e-08
5737	PTGFR	0.685199	1.17213e-08
1628	DBP	0.685275	2.23487e-07
130733	TMEM178A	0.687142	2.79059e-17
6423	SFRP2	0.687712	7.73763e-07
1902	LPAR1	0.687943	5.40191e-14
83692	CD99L2	0.688327	4.29889e-17
284402	SCGB2B2	0.688554	3.54626e-10
219	ALDH1B1	0.688598	4.1674e-09
161198	CLEC14A	0.688614	3.25991e-15
57717	PCDHB16	0.689038	1.16759e-18
4921	DDR2	0.689124	1.72263e-11
23209	MLC1	0.689984	4.14251e-14
51062	ATL1	0.691456	9.55981e-16
11122	PTPRT	0.691494	5.39881e-14
222663	SCUBE3	0.691671	5.87246e-10
7168	TPM1	0.692289	2.63515e-12
949	SCARB1	0.692734	3.74039e-15
8404	SPARCL1	0.692748	2.25663e-12
5218	CDK14	0.69389	4.63159e-13
91461	PKDCC	0.694149	5.26619e-08
399959	MIR100HG	0.69422	2.45804e-10
285704	RGMB	0.69424	3.4236e-14
3995	FADS3	0.694416	2.0244e-10
161753	ODF3L1	0.694502	1.98535e-11
4747	NEFL	0.695004	4.3021e-07
353140	LCE2C	0.695131	0.00313474
7694	ZNF135	0.697033	9.50391e-13
80168	MOGAT2	0.69744	0.000816586
5593	PRKG2	0.697586	1.43222e-10
28983	TMPRSS11E	0.697817	0.00144961
5310	PKD1	0.698201	6.47371e-12
440712	RHEX	0.698294	3.14803e-13
51161	C3orf18	0.698394	1.19458e-15
727897	MUC5B	0.698734	1.25145e-08
100506495	LIFR-AS1	0.699621	8.12317e-19
219654	ZCCHC24	0.699665	1.21226e-13
3776	KCNK2	0.701363	2.31559e-06
104355220	LINC01219	0.701438	2.10512e-17
23551	RASD2	0.701505	2.48832e-10
256949	KANK3	0.702009	1.23761e-19
8153	RND2	0.702108	7.5748e-10
4192	MDK	0.702423	1.5424e-09
5542	PRB1	0.703025	2.33026e-10
6297	SALL2	0.703694	2.71311e-15
25924	MYRIP	0.703765	1.92079e-14
619279	ZNF704	0.703905	9.95387e-17
23576	DDAH1	0.705149	1.1341e-12
138311	FAM69B	0.706401	2.19655e-15
400224	PLEKHD1	0.706643	1.24404e-11
339398	LINGO4	0.706852	2.80812e-18
5919	RARRES2	0.707357	1.53319e-10
2888	GRB14	0.707729	8.57743e-06
187	APLNR	0.707765	2.09703e-07
2687	GGT5	0.707974	5.82664e-15
148113	CILP2	0.708026	6.28738e-10
5066	PAM	0.708226	6.46065e-13
29931	LINC00312	0.70879	3.08077e-12
253738	EBF3	0.708913	1.32439e-15
145270	PRIMA1	0.708973	2.54908e-13
2047	EPHB1	0.709838	5.39502e-13
5618	PRLR	0.709988	1.18567e-10
387836	CLEC2A	0.710103	6.81974e-08
2875	GPT	0.710272	8.25669e-06
27092	CACNG4	0.710611	3.41644e-09
25925	ZNF521	0.711326	5.67305e-15
196051	PLPP4	0.713132	1.1417e-11
729	C6	0.71318	1.28809e-08
56997	COQ8A	0.713371	9.64882e-16
2593	GAMT	0.713422	9.86923e-11
79686		0.713553	6.21587e-15
2791	GNG11	0.713628	1.21195e-16
54858	PGPEP1	0.713632	1.09605e-15
6512	SLC1A7	0.71364	3.67955e-11
285489	DOK7	0.713888	4.68697e-08
157310	PEBP4	0.71493	2.18226e-11
284654	RSPO1	0.715053	1.1593e-13
23331	TTC28	0.715331	1.67543e-18
57465	TBC1D24	0.715474	4.66193e-13
474344	GIMAP6	0.715906	5.3265e-15
5252	PHF1	0.716094	3.39539e-18
10965	ACOT2	0.716228	1.6089e-08
100289211	LINC00624	0.717038	1.25601e-12
10491	CRTAP	0.717377	1.03254e-18
55711	FAR2	0.717549	0.0253677
79190	IRX6	0.717624	4.24204e-07
57134	MAN1C1	0.717658	4.74074e-15
761	CA3	0.718099	5.40589e-10
8736	MYOM1	0.718211	5.07808e-13
51226	COPZ2	0.719454	7.41822e-15
57161	PELI2	0.719766	1.20192e-12
8646	CHRD	0.720344	2.88234e-11
140612	ZFP28	0.720404	2.14063e-17
102724385		0.720585	8.53885e-13
58494	JAM2	0.720856	6.07966e-16
85004	RERG	0.720944	4.29842e-14
79611	ACSS3	0.721541	2.90986e-12
3816	KLK1	0.721648	1.42015e-08
400451	FAM174B	0.722002	4.3246e-15
100506674	MRPS30-DT	0.722076	9.73701e-17
4814	NINJ1	0.722373	8.81686e-14
5010	CLDN11	0.722506	1.88626e-08
2149	F2R	0.722515	1.01639e-12
9457	FHL5	0.723059	6.17743e-10
862	RUNX1T1	0.723643	2.05691e-11
59277	NTN4	0.724112	9.40224e-15
223117	SEMA3D	0.725094	3.41308e-09
23710	GABARAPL1	0.725952	2.32793e-15
51661	FKBP7	0.725975	1.00444e-12
57484	RNF150	0.72598	1.50465e-12
91179	SCARF2	0.72628	5.07907e-11
1759	DNM1	0.726321	9.01048e-14
116154	PHACTR3	0.726529	4.95785e-15
5577	PRKAR2B	0.726741	3.26033e-10
3976	LIF	0.72737	9.99691e-10
169611	OLFML2A	0.727432	2.34228e-15
4237	MFAP2	0.727483	1.49445e-09
9651	PLCH2	0.727542	1.3177e-11
1879	EBF1	0.727792	1.16425e-12
4313	MMP2	0.728806	1.01152e-07
80000	GREB1L	0.728952	1.05672e-12
5136	PDE1A	0.729527	5.0115e-15
79927	FAM110D	0.730208	1.86224e-17
101928248	LINC01229	0.730304	7.22707e-10
1160	CKMT2	0.7309	2.484e-13
55890	GPRC5C	0.730958	2.4187e-12
646588	LOC646588	0.731135	5.29445e-05
40	ASIC2	0.731203	9.74152e-11
23345	SYNE1	0.731382	4.00237e-18
59	ACTA2	0.731495	9.82307e-10
84418	CYSTM1	0.731738	8.34445e-16
10085	EDIL3	0.732006	1.1541e-09
117	ADCYAP1R1	0.732366	2.20042e-08
3707	ITPKB	0.732896	5.44936e-15
8642	DCHS1	0.733035	1.43263e-13
101926960	LOC101926960	0.733137	7.88688e-06
2203	FBP1	0.73355	2.50005e-06
2619	GAS1	0.734088	1.40611e-16
93233	CCDC114	0.734444	8.52598e-14
100874363	HOXC-AS1	0.734775	5.8389e-17
7045	TGFBI	0.734974	1.94497e-18
161176	SYNE3	0.735522	3.04179e-13
2239	GPC4	0.736135	1.07433e-12
9172	MYOM2	0.736145	2.5106e-13
1296	COL8A2	0.736296	5.31847e-14
3815	KIT	0.736663	3.16352e-17
154796	AMOT	0.736681	1.25521e-12
6385	SDC4	0.736782	2.52901e-15
171024	SYNPO2	0.736834	1.70461e-10
4556	TRNE	0.737055	1.48897e-07
5764	PTN	0.737455	3.27564e-10
64084	CLSTN2	0.73768	1.70678e-11
127733	UBXN10	0.738643	1.28682e-16
828	CAPS	0.73868	1.13922e-12
3291	HSD11B2	0.738844	4.16447e-10
1949	EFNB3	0.739395	1.69701e-15
54463	RETREG1	0.740483	7.00301e-14
64641	EBF2	0.740522	1.81355e-12
8913	CACNA1G	0.741452	3.27039e-11
79987	SVEP1	0.741752	4.03062e-09
8324	FZD7	0.742198	9.1721e-13
2899	GRIK3	0.742374	2.06603e-12
1187	CLCNKA	0.743151	4.87005e-09
1829	DSG2	0.743621	1.55247e-11
7345	UCHL1	0.744193	5.1725e-11
2840	GPR17	0.744229	6.32671e-14
56731	SLC2A4RG	0.744474	4.59199e-14
102723517	LOC102723517	0.744588	2.54133e-07
55289	ACOXL	0.744756	5.28819e-16
23380	SRGAP2	0.744874	3.4607e-16
4257	MGST1	0.745294	0.00510434
4692	NDN	0.74544	6.91107e-15
3679	ITGA7	0.746074	4.02013e-12
22834	ZNF652	0.746455	1.09399e-18
114795	TMEM132B	0.746727	5.89817e-14
644168	DRGX	0.746968	5.71433e-09
5118	PCOLCE	0.747638	1.57171e-08
199834	LCE4A	0.747915	2.7168e-08
4858	NOVA2	0.748239	3.69247e-16
9671	WSCD2	0.748873	3.61652e-11
6855	SYP	0.749104	2.22545e-18
58	ACTA1	0.749182	0.00219439
283335	LOC283335	0.749462	1.43043e-17
129804	FBLN7	0.749918	8.32561e-14
140862	ISM1	0.750154	2.09754e-10
847	CAT	0.750465	2.75023e-16
10174	SORBS3	0.75074	2.04398e-17
10060	ABCC9	0.750879	1.82301e-11
51114	ZDHHC9	0.751086	5.05766e-15
100127967	KRT73-AS1	0.751231	1.30667e-06
116535	MRGPRF	0.75136	4.03523e-11
575	ADGRB1	0.75163	1.7154e-07
2644	GCHFR	0.751761	9.63561e-16
10382	TUBB4A	0.752133	1.03178e-11
857	CAV1	0.753023	8.97138e-16
59341	TRPV4	0.753413	4.22903e-13
84662	GLIS2	0.754268	1.55958e-10
100507602	TRIM52-AS1	0.754321	3.71069e-20
83660	TLN2	0.754698	8.21118e-14
113230	MISP3	0.754754	5.28867e-15
389541	LAMTOR4	0.754769	2.20602e-15
5155	PDGFB	0.756579	6.56508e-15
54996	MARCH2	0.757384	2.34577e-15
51308	REEP2	0.757573	1.95802e-14
83878	USHBP1	0.757724	3.44655e-14
23187	PHLDB1	0.757884	3.59834e-16
201229	LYRM9	0.758905	8.07254e-17
2039	DMTN	0.759009	7.92516e-17
29991	OBP2A	0.75937	3.38427e-12
164832	LONRF2	0.759415	2.13229e-15
101927318	LOC101927318	0.759563	5.98948e-08
57333	RCN3	0.759663	3.5181e-10
23284	ADGRL3	0.759745	9.52329e-08
3270	HRC	0.760357	4.63314e-16
1259	CNGA1	0.761069	1.7081e-14
3956	LGALS1	0.761774	5.55526e-14
2335	FN1	0.761821	8.46908e-11
83643	CCDC3	0.762041	6.83592e-20
8436	CAVIN2	0.762664	8.73963e-11
10404	CPQ	0.762796	1.0224e-15
5121	PCP4	0.7629	1.87734e-06
286676	ILDR1	0.763221	3.1922e-17
7423	VEGFB	0.763311	2.17564e-15
50944	SHANK1	0.763373	9.10441e-13
115557	ARHGEF25	0.763849	8.76551e-15
10351	ABCA8	0.763946	1.1855e-13
100505783	OSER1-DT	0.764919	3.20322e-15
257194	NEGR1	0.764935	1.45744e-13
64066	MMP27	0.765103	8.30169e-12
284612	SYPL2	0.76525	0.00012222
4267	CD99	0.7653	3.86503e-17
3958	LGALS3	0.765756	1.86639e-16
2026	ENO2	0.76625	2.98371e-16
118430	MUCL1	0.766418	0.000268338
101929206		0.766433	4.51758e-09
6422	SFRP1	0.766626	4.81945e-08
123096	SLC25A29	0.767088	6.41837e-14
342035	GLDN	0.767771	4.0886e-13
149345	SHISA4	0.76784	7.45451e-15
9351	SLC9A3R2	0.767863	3.06378e-12
1690	COCH	0.767931	0.000202872
83987	CCDC8	0.769035	1.16502e-11
1278	COL1A2	0.769089	3.93947e-06
6546	SLC8A1	0.770235	4.04246e-11
1727	CYB5R3	0.770417	1.34182e-18
54749	EPDR1	0.770482	9.81202e-14
115265	DDIT4L	0.77052	2.49539e-13
25927	CNRIP1	0.770557	2.95199e-17
94274	PPP1R14A	0.770575	4.11588e-11
2625	GATA3	0.770605	2.64464e-13
400043	LINC02381	0.77108	1.49846e-16
4761	NEUROD2	0.771352	2.58622e-12
102724175		0.771401	3.46596e-12
57519	STARD9	0.77192	1.49745e-14
8910	SGCE	0.772031	7.91366e-14
10090	UST	0.773772	1.25991e-13
339524	LINC01140	0.774048	1.05371e-10
51148	CERCAM	0.774389	9.32622e-10
25999	CLIP3	0.774726	2.67669e-17
253827	MSRB3	0.774899	1.36879e-14
57348	TTYH1	0.775686	1.23796e-16
147372	CCBE1	0.775722	6.37633e-12
164284	APCDD1L	0.775984	1.5898e-08
7431	VIM	0.776666	7.05542e-18
1191	CLU	0.776895	8.21577e-11
102723344	LINC02568	0.776905	5.29204e-11
10290	SPEG	0.777234	1.17951e-12
341	APOC1	0.778439	0.00228122
558	AXL	0.778875	6.73072e-17
2217	FCGRT	0.779168	5.5607e-14
4151	MB	0.779298	2.87837e-10
80332	ADAM33	0.779572	3.55105e-10
79090	TRAPPC6A	0.779758	3.9158e-13
56963	RGMA	0.780441	9.36536e-13
338773	TMEM119	0.780717	1.14568e-10
79966	SCD5	0.782187	5.77571e-15
114757	CYGB	0.782211	3.1922e-17
57670	KIAA1549	0.782346	2.97372e-18
10913	EDAR	0.782572	5.48837e-10
7846	TUBA1A	0.782682	1.24201e-16
55825	PECR	0.783196	4.0967e-07
9956	HS3ST2	0.783688	3.37635e-11
5023	P2RX1	0.783867	9.2012e-09
6640	SNTA1	0.784516	1.09405e-16
155066	ATP6V0E2	0.784856	2.80316e-16
158471	PRUNE2	0.784999	3.82324e-12
8796	SCEL	0.785703	4.84662e-07
[truncated: 711 more rows]
